# Supplementary material for: Inhibition of a K9/K36 demethylase by an H3.3 point mutation found in paediatric glioblastoma
Source: Nat Commun. 2018 Aug 7;9:3142. doi: 10.1038/s41467-018-05607-5 (PMC6081460; doi:10.1038/s41467-018-05607-5)
Supplement: Supplementary file 4 — Supplementary Data 1 [file 41467_2018_5607_MOESM4_ESM.xlsx]

## Sheet: Sheet1
Voon et al. "Inhibition of a K9/K36 Demethylase by an H3.3 Point Mutation Found in Paediatric Glioblastoma"
Supplementary Data 1. List of genes which are down- or up- regulated in H3.3 G34R mutants relative to WT

## Sheet: Downregulated
Chrom	Start	End	Strand	Probe	WT (RPKM)	G34R (RPKM)
chr1	9788211	9892637	+	Sgk3	2.18	0.64
chr1	10983546	11293763	+	Prex2	1.17	0.44
chr1	12708626	12850452	+	Sulf1	6.59	1.79
chr1	21230670	21255442	+	Gsta3	2.2	0.58
chr1	34735033	34781146	+	C230030N03Rik	0.29	0.13
chr1	38850514	38892935	-	Lonrf2	0.6	0.12
chr1	51526342	51535243	-	Obfc2a	13.41	6.58
chr1	51997494	51998105	-	Gm8420	52.73	2.29
chr1	55188075	55211743	+	Mob4	6.54	3.14
chr1	55305502	55420313	-	Boll	0.26	0.09
chr1	59573108	59691352	+	Gm973	0.33	0.06
chr1	63492465	63643089	+	Adam23	7.89	3.61
chr1	65095128	65097723	-	Cryge	0.37	0.11
chr1	65146963	65149947	-	Cryga	0.29	0.12
chr1	65147193	65169788	-	D630023F18Rik	1.89	0.89
chr1	74408682	74415895	+	Gm216	1.31	0.27
chr1	74421777	74432636	+	Slc11a1	1.51	0.41
chr1	74589462	74614368	+	Plcd4	0.49	0.07
chr1	77363760	77511663	-	Epha4	13.87	1.62
chr1	90101307	90102323	-	Dnajb3	0.31	0.15
chr1	95112476	95127649	+	E030010N08Rik	1.68	0.01
chr1	95132418	95197642	+	Sned1	0.95	0.16
chr1	98715361	98768748	-	Slco4c1	1.31	0.54
chr1	98768798	98777807	+	Gm5101	1.58	0.26
chr1	122087334	122169282	-	Steap3	3.32	0.68
chr1	127457593	127492261	+	Slc35f5	3.23	1.52
chr1	134776850	134836582	+	Lrrn2	0.63	0.04
chr1	135218452	135226478	+	Kiss1	0.35	0.06
chr1	135247087	135256902	+	Ren1	0.3	0.04
chr1	136193360	136229505	-	Ppfia4	4.79	1.29
chr1	136882925	137001853	-	Lgr6	0.44	0.16
chr1	137007746	137008883	-	Ptprv	2.35	0.15
chr1	163072822	163099237	+	Ankrd45	1.52	0.37
chr1	167579076	167638225	-	Rcsd1	2.03	0.12
chr1	168028284	168058029	-	Dusp27	10.72	1.81
chr1	168060369	168096641	+	Gpa33	12.96	4.77
chr1	168131516	168168875	-	Mael	9.15	2.71
chr1	171902439	172040632	-	Ddr2	0.62	0.04
chr1	172890689	172906678	-	Fcgr2b	0.45	0.21
chr1	173319085	173340429	+	Arhgap30	3.7	0.25
chr1	174405489	174408706	+	Slamf9	0.5	0.1
chr1	181450388	181451039	-	Gm5561	0.62	0.01
chr1	182823239	182829234	+	Lefty2	37.83	3.9
chr1	182865153	182868531	+	Lefty1	39.92	5.4
chr1	182872475	182905243	+	Tmem63a	1.96	0.85
chr1	188791295	188794506	+	D1Pas1	4.72	2
chr1	192860701	192866821	+	1700022P22Rik	0.51	0.04
chr1	196765015	196787486	+	Cd34	1.33	0.18
chr2	3253440	3258265	+	Acbd7	0.87	0.43
chr2	4897168	4906794	+	Ucma	0.45	0.06
chr2	5058822	5151924	+	Ccdc3	3.38	1.29
chr2	10292137	10516880	+	Sfmbt2	4.07	1.75
chr2	13495554	13504453	+	Vim	42.51	18.51
chr2	13572647	13715435	-	St8sia6	0.4	0.06
chr2	19293067	19316603	+	Msrb2	4.44	1.57
chr2	20890681	20891624	+	Gm13375	1.57	0.7
chr2	25094347	25097972	-	2310002J15Rik	0.4	0.16
chr2	25146701	25174707	-	Grin1	1.07	0.39
chr2	26448577	26459937	-	Agpat2	11.24	5.02
chr2	28361615	28361995	+	Gm10134	0.43	0.19
chr2	31169935	31316258	+	Hmcn2	0.3	0.12
chr2	31905575	31940377	-	Fam78a	1.62	0.61
chr2	31951048	31966340	+	Ppapdc3	0.42	0.12
chr2	45552125	45553967	+	1700019E08Rik	0.82	0.01
chr2	49474818	49630298	+	Kif5c	1.9	0.91
chr2	51276504	51294305	-	1700057H21Rik	0.99	0.19
chr2	51893529	51912206	+	Tnfaip6	0.25	0.09
chr2	55288381	55450556	+	Kcnj3	0.34	0.01
chr2	59220559	59225528	-	5330411J11Rik	0.4	0.14
chr2	60249582	60250636	+	Gm13580	2.3	0.45
chr2	67011891	67023007	+	Gm1322	0.35	0.01
chr2	69262397	69424122	-	Lrp2	4.76	1.63
chr2	70391129	70440071	+	Gad1	0.41	0.12
chr2	84776736	84798666	+	Slc43a3	0.64	0.24
chr2	87329244	87337250	-	Pramel7	0.82	0.11
chr2	87346722	87351029	+	Pramel6	1.03	0.08
chr2	89988617	89989045	+	Gm4222	0.51	0.01
chr2	90269911	90420804	-	Ptprj	2.62	1.23
chr2	90875777	90885886	+	Rapsn	0.61	0.16
chr2	91465477	91476571	-	F2	0.3	0.12
chr2	92223075	92225865	+	1700029I15Rik	0.26	0.01
chr2	93695518	93709314	-	Accsl	3.76	0.71
chr2	101790360	102026542	-	Ldlrad3	3.29	1.42
chr2	103935958	103955511	+	Cd59a	0.96	0.26
chr2	104497445	104552326	-	Tcp11l1	0.57	0.28
chr2	112471512	113057253	-	Ryr3	0.29	0.03
chr2	117105729	117168737	-	Rasgrp1	0.87	0.27
chr2	117937612	117952869	+	Thbs1	0.68	0.19
chr2	118993509	118998126	+	Gchfr	1.98	0.95
chr2	119043855	119055642	-	Ppp1r14d	2.22	0.51
chr2	119198778	119303423	-	Ino80	16.61	6.03
chr2	119342241	119373363	-	Exd1	0.45	0.12
chr2	119568073	119576999	+	Itpka	5.61	2.68
chr2	119577056	119586167	-	Ltk	0.31	0.11
chr2	119992148	120071071	-	Pla2g4e	0.67	0.01
chr2	120070657	120071334	-	Gm13997	0.35	0.01
chr2	120125693	120139901	-	Pla2g4f	0.58	0.11
chr2	120281755	120330649	+	Capn3	0.85	0.03
chr2	121371265	121632823	-	Frmd5	0.77	0.32
chr2	121945844	122011925	-	Patl2	1.01	0.32
chr2	122012008	122032133	+	4933406J08Rik	1.13	0.09
chr2	122060485	122091076	+	Sord	8.58	3.45
chr2	122174628	122194898	-	Shf	2.49	1.11
chr2	125498831	125500521	+	Eid1	5.81	2.13
chr2	126378143	126413979	+	Slc27a2	4.34	1.12
chr2	127250935	127261828	+	Gpat2	5.75	1.1
chr2	127282234	127347830	-	Kcnip3	0.83	0.22
chr2	127664612	127949609	+	Acoxl	0.25	0.05
chr2	128842688	128847492	+	Gm14027	0.5	0.23
chr2	129031694	129056315	-	9830144P21Rik	0.25	0.11
chr2	129044705	129061340	+	A730036I17Rik	0.38	0.12
chr2	129072112	129094262	+	Gm14024	0.29	0.11
chr2	135474643	135477799	+	Gm14074	8.03	1.72
chr2	135495189	135496161	+	Gm14209	0.35	0.1
chr2	146681600	146795833	+	Plk1s1	2.56	1.14
chr2	146909052	146911181	-	Nkx2-4	0.58	0.2
chr2	151366467	151368084	-	Gm14167	0.46	0.04
chr2	152194491	152202374	-	Nrsn2	0.84	0.14
chr2	152891691	152907471	+	BC020535	0.35	0.02
chr2	152934204	152977177	+	Hck	23.08	2.68
chr2	155343684	155411460	+	Acss2	0.8	0.3
chr2	155436948	155460043	+	Myh7b	0.5	0.12
chr2	156601156	156607394	+	Myl9	3.03	0.96
chr2	160409093	160410927	+	Gm14222	0.56	0.01
chr2	160732173	160738064	-	Emilin3	0.88	0.36
chr2	162813066	162839863	+	Sgk2	0.76	0.2
chr2	163332544	163398646	+	Hnf4a	0.57	0.07
chr2	163470586	163471536	+	0610039K10Rik	0.93	0.01
chr2	163685487	163744419	-	Rims4	1.06	0.49
chr2	164024599	164025866	-	Wfdc15a	1.5	0.18
chr2	167973517	167979033	-	Gm14235	0.26	0.05
chr2	167978103	167980013	-	E130018N17Rik	0.62	0.28
chr2	170172491	170253345	-	Bcas1	0.43	0.12
chr2	172919110	172945026	-	Ctcfl	3.11	0.03
chr2	175100626	175112306	+	Gm14440	1.55	0.74
chr2	175197937	175209702	+	Gm4723	1.3	0.61
chr2	175594033	175605283	-	Gm11008	0.42	0.08
chr2	175868351	175880380	+	Gm6710	1.36	0.64
chr2	176083705	176093584	-	Gm14432	2.32	1.06
chr2	176785661	176797492	+	Gm14419	0.65	0.31
chr2	176859025	176872052	+	Gm14401	6.11	2.91
chr2	177282920	177297014	+	Gm14403	2.17	1.02
chr2	177353909	177362915	-	Gm14406	2.06	1.02
chr2	179149641	179151587	+	4930591A17Rik	1.81	0.03
chr2	179710698	179713718	+	4921531C22Rik	0.25	0.11
chr2	180356661	180377413	-	Tcfl5	11.59	4.06
chr2	180669477	180689404	-	Nkain4	0.83	0.36
chr2	180810284	180869996	-	Kcnq2	0.48	0.14
chr2	181122467	181194131	-	Zbtb46	0.75	0.3
chr3	8509527	8561604	+	Stmn2	63.9	29.81
chr3	14863538	14872351	+	Car3	0.48	0.11
chr3	14886426	14900769	+	Car2	18.55	7.37
chr3	30993980	31021499	+	Skil	15.27	7.46
chr3	32264697	32266358	+	4930429B21Rik	1.08	0.5
chr3	32479254	32515507	-	Gnb4	0.76	0.21
chr3	40512777	40529515	+	Slc25a31	1.76	0.38
chr3	40650892	40742060	+	3110057O12Rik	0.63	0.27
chr3	48409654	48413023	-	1700018B24Rik	3.48	0.01
chr3	54985950	55013879	+	Sohlh2	10.89	2.52
chr3	69378108	69402783	-	B3galnt1	3.39	1.46
chr3	74841829	74968956	-	Zbbx	0.32	0.1
chr3	75680105	75760871	-	Golim4	0.75	0.36
chr3	79688455	79750202	+	Fam198b	0.95	0.22
chr3	83891856	83959708	-	Mnd1	15.35	5.24
chr3	86790508	86793455	+	Cd1d2	0.65	0.07
chr3	86799756	86803363	-	Cd1d1	1.13	0.36
chr3	87752588	87757298	+	Crabp2	2.43	1.1
chr3	89635292	89662756	+	She	1.51	0.51
chr3	89861181	89862302	+	Gm16540	0.3	0.14
chr3	89908054	90015939	+	Nup210l	0.35	0.13
chr3	90892059	90894727	-	9130204L05Rik	0.31	0.01
chr3	94217218	94236555	+	Tdrkh	0.62	0.25
chr3	94819547	94824060	+	4930481B07Rik	1.66	0.23
chr3	95045211	95055115	-	Bnipl	3.55	1.44
chr3	95363599	95391593	+	Hormad1	8.24	2.8
chr3	96380907	96384586	+	Gm16253	0.38	0.11
chr3	96633207	96674849	+	Pdzk1	0.36	0.09
chr3	98186404	98235871	+	Zfp697	0.35	0.15
chr3	102538452	102576215	+	Tspan2	1.21	0.54
chr3	105799875	105817523	-	1700027A23Rik	0.3	0.07
chr3	106487905	106539495	+	4933421E11Rik	1.74	0.76
chr3	107895707	107904350	+	Gnat2	0.71	0.29
chr3	115590740	115591048	-	A930005H10Rik	0.86	0.32
chr3	120858318	120874613	-	Rwdd3	0.34	0.16
chr3	121426455	121437970	+	F3	1.82	0.64
chr3	121757668	121758466	-	Gm16078	0.29	0.04
chr3	128902796	128922509	+	Pitx2	0.53	0.08
chr3	130813389	130927274	+	Lef1	1.09	0.21
chr3	132775242	132897913	-	D630013G24Rik	0.42	0.01
chr3	137752819	137806352	-	Mttp	1.02	0.4
chr3	140872968	140875319	-	Pdha2	0.61	0.01
chr3	142257811	142282143	+	Gbp1	0.4	0.01
chr3	142283566	142300972	+	Gbp2	0.66	0.08
chr4	3828143	3865570	-	Plag1	0.92	0.42
chr4	10801645	10826572	+	2610301B20Rik	2.87	1.34
chr4	11893712	11921427	+	1700123M08Rik	0.26	0.09
chr4	13670583	13820796	+	Runx1t1	0.5	0.07
chr4	14857055	14880177	+	Gm11837	1.93	0.34
chr4	14879392	15076941	-	Necab1	0.77	0.04
chr4	15192978	15213900	+	Tmem64	17.62	2.75
chr4	16049880	16090794	-	Ripk2	3.48	1.6
chr4	19935085	19957932	+	Ttpa	2.82	1.29
chr4	41039755	41045216	-	Aqp3	4.09	1.25
chr4	53274765	53275419	-	AI427809	0.27	0.09
chr4	55463556	55478686	-	Gm12510	0.32	0.05
chr4	57447119	57724888	+	Palm2	0.29	0.07
chr4	57921355	57929169	-	D630039A03Rik	0.42	0.07
chr4	58448127	58566770	-	Lpar1	2.55	0.42
chr4	59047960	59054775	+	Gng10	5.25	2.58
chr4	83151051	83151458	-	Gm10154	75.12	36.03
chr4	94127622	94143871	-	Gm12655	0.81	0.37
chr4	94405980	94541667	+	Tek	1.85	0.73
chr4	96182829	96220352	-	Cyp2j6	0.27	0.12
chr4	98460459	98465591	+	A730085A09Rik	0.88	0.11
chr4	99236191	99239702	+	Gm12690	2.99	0.01
chr4	99432093	99602418	-	Itgb3bp	0.66	0.32
chr4	99550655	99585393	+	Efcab7	1.69	0.73
chr4	101562625	101566394	-	C130073F10Rik	1.75	0.54
chr4	101613012	101615788	+	Gm12794	0.27	0.03
chr4	104438922	104477153	+	C8b	0.3	0.06
chr4	107478638	107495615	-	B230314M03Rik	0.64	0.08
chr4	108907090	108927176	+	Calr4	0.34	0.05
chr4	115491462	115495260	+	Gm12847	0.28	0.11
chr4	115894223	115975661	+	Pik3r3	0.97	0.46
chr4	120339168	120340425	+	Cited4	0.83	0.34
chr4	120602742	120624304	-	Zfp69	1.38	0.56
chr4	120711990	120727927	+	Col9a2	2.33	0.32
chr4	123343124	123348460	+	Gm12925	0.42	0.16
chr4	128727341	128735227	-	1700086P04Rik	0.75	0.37
chr4	128788814	128799280	-	Hpca	1.18	0.2
chr4	129637618	129640901	+	1700003M07Rik	0.28	0.09
chr4	129662114	129699877	+	Bai2	1.5	0.42
chr4	130500300	130511390	+	Matn1	0.54	0.24
chr4	131399385	131423701	+	Mecr	4.96	2.24
chr4	133871035	133885544	+	Trim63	1.46	0.67
chr4	133899096	133910399	+	Slc30a2	1.06	0.19
chr4	133912287	133939765	-	Extl1	1.25	0.62
chr4	134024235	134029758	+	Stmn1	45.31	18.72
chr4	135242202	135264096	+	Il28ra	0.97	0.3
chr4	135315630	135371479	+	Myom3	0.36	0.08
chr4	135699412	135701670	+	Id3	3.6	1.78
chr4	135803644	135830813	+	Tcea3	35.43	9.96
chr4	137438285	137439852	-	Gm13012	0.51	0.01
chr4	140644248	140668675	+	Spata21	0.38	0.14
chr4	140940525	140954639	-	Clcnka	0.29	0.05
chr4	140960268	140971929	-	Clcnkb	0.91	0.43
chr4	141370877	141382075	-	Cela2a	0.62	0.02
chr4	143581022	143584272	-	Pramef17	0.9	0.05
chr4	143920152	143923368	+	Gm13128	1.77	0.01
chr4	145000148	145039659	+	Gm13227	24.73	5.43
chr4	145100662	145129091	+	Gm13225	52.4	6.35
chr4	145104787	145294344	+	Gm13242	44.07	9.26
chr4	145458697	145489878	+	Gm13235	23.37	7.15
chr4	145539879	145587078	-	2610036A22Rik	19.07	7.16
chr4	145658647	145696012	-	Gm13247	47.87	8.32
chr4	145727747	145749016	-	Gm13251	19.05	7.32
chr4	145881315	145887868	+	Rex2	30.47	5.06
chr4	146064699	146094022	+	Gm13051	21.9	9.11
chr4	146124225	146166156	+	Zfp600	39.73	6.69
chr4	146219230	146245835	+	Gm13166	3.78	0.83
chr4	146346085	146363080	+	Gm13150	18.61	6.06
chr4	146395959	146434903	+	Gm13138	24.53	3.42
chr4	146506147	146554688	+	Gm13139	13.81	4.4
chr4	146604393	146632737	+	Gm13147	28.52	13.95
chr4	146698883	146705741	+	Gm13151	14.45	5.78
chr4	146735412	146765113	+	Gm13145	48.65	10.57
chr4	146866526	146887595	+	Gm13152	19.15	6.01
chr4	146927386	146959307	+	Gm13154	32.8	7.21
chr4	147047611	147076662	-	Zfp534	25.92	10.72
chr4	147472546	147504807	-	2610109H07Rik	0.43	0.07
chr4	148499143	148500872	-	Cort	0.56	0.23
chr4	149122627	149123716	+	Gm13068	1.02	0.39
chr4	149270392	149329152	-	Spsb1	1.5	0.57
chr4	151648341	151659446	+	Gpr153	1.17	0.43
chr4	153430358	153514317	-	Trp73	0.97	0.45
chr4	154243694	154269637	+	Mmel1	0.33	0.05
chr5	8046078	8069379	+	Sri	2.7	1.01
chr5	8072352	8368160	-	Adam22	0.84	0.25
chr5	8490334	8622952	-	Rundc3b	1.47	0.44
chr5	8660077	8748575	+	Abcb1a	3.11	1.11
chr5	22056255	22313668	+	1700030G06Rik	0.31	0.13
chr5	23421094	23536508	-	Fam126a	2.12	0.87
chr5	24728700	24771736	+	Galnt11	6.5	1.89
chr5	30559121	30598558	+	Ept1	2.37	0.89
chr5	31252439	31257464	+	Abhd1	1.56	0.4
chr5	31410692	31414897	+	Dnajc5g	0.87	0.05
chr5	33446868	33505521	+	Slc5a1	0.94	0.28
chr5	34326086	34327662	+	Gm1673	1.26	0.55
chr5	34516536	34530369	-	Mxd4	1.21	0.33
chr5	34537523	34631098	-	Zfyve28	1.62	0.46
chr5	34554459	34556451	-	Gm15513	1.38	0.38
chr5	36827237	36830820	+	Ccdc96	0.28	0.07
chr5	37259752	37346317	+	Ppp2r2c	7.91	1.23
chr5	37633319	37683371	+	Crmp1	13.41	3.72
chr5	44335141	44335722	-	Gm5292	14.45	4.02
chr5	52924758	52957542	-	Lgi2	0.36	0.14
chr5	65739625	65775242	+	Klb	0.61	0.22
chr5	67067360	67078472	+	Uchl1	44.46	17.36
chr5	71834063	71939444	-	Cox7b2	4.12	0.21
chr5	72594568	72690014	+	Atp10d	3.97	0.79
chr5	73601348	73603873	-	Gm17207	0.29	0.13
chr5	74600841	74927772	-	Scfd2	1.4	0.65
chr5	75970941	76052747	+	Kit	10.61	4.12
chr5	76741140	76760181	-	Pdcl2	1.79	0.17
chr5	77778265	77837070	-	Igfbp7	1.98	0.24
chr5	86731242	86802445	-	Tmprss11d	0.31	0.12
chr5	92686686	92707196	-	Naaa	2.27	0.55
chr5	93470149	93474048	-	Ankrd56	0.89	0.42
chr5	102194149	102252877	+	Cds1	1.31	0.44
chr5	102266435	102275429	+	WI1-1377A22.2	0.6	0.04
chr5	104884157	104885486	-	Gm10047	1.03	0.31
chr5	105242366	105246371	-	Zfp951	6.97	1.76
chr5	108494693	108538023	+	Mtf2	42.24	20.87
chr5	110528988	110534972	+	Plcxd1	1.02	0.3
chr5	110768831	110772168	-	P2rx2	0.57	0.2
chr5	111308822	111718800	+	Ttc28	0.48	0.2
chr5	113339498	113444811	-	Adrbk2	0.52	0.23
chr5	114062363	114100435	-	Cmklr1	4.57	2.22
chr5	114704173	114723816	-	Foxn4	0.69	0.26
chr5	115262802	115263954	-	RP23-3M10.11	6.38	2.44
chr5	115373249	115387924	+	Oasl1	0.44	0.17
chr5	115916271	115924731	+	Pla2g1b	25.09	7.91
chr5	120135104	120141227	-	Gm16065	0.35	0.16
chr5	121098821	121129606	+	Rasal1	1.69	0.75
chr5	121130211	121161936	-	Dtx1	3.31	1.35
chr5	121180342	121199862	-	Oas2	0.61	0.19
chr5	121203107	121227670	-	Oas3	0.57	0.1
chr5	121250102	121262523	-	Oas1c	0.98	0.32
chr5	121326151	121337622	-	Oas1g	2.04	0.2
chr5	121346265	121357536	-	Oas1a	2.81	0.22
chr5	121364354	121371661	+	Oas1d	0.32	0.06
chr5	122656813	122692306	+	Hvcn1	3	1.35
chr5	129084981	129106568	-	5930412G12Rik	0.27	0.09
chr5	129602625	129710474	+	Gpr133	1.04	0.1
chr5	130189277	130210134	-	2014-09-01	0.28	0.01
chr5	135076138	135090893	-	Lat2	0.35	0.12
chr5	135582761	135614254	+	Mlxipl	0.88	0.17
chr5	135767574	135825895	-	Fkbp6	11.88	0.52
chr5	136455969	136464494	+	Zp3	2.7	0.72
chr5	136514366	136521173	+	Upk3b	0.52	0.2
chr5	136530362	136540196	+	2310043J07Rik	0.79	0.31
chr5	136559786	136587730	+	Rasa4	2.65	0.7
chr5	137217629	137359079	-	Emid2	0.27	0.03
chr5	137384020	137389114	+	Rabl5	3.04	1.42
chr5	137395016	137412982	+	4933404O12Rik	3.01	1.31
chr5	137537374	137548142	-	Serpine1	2.35	0.46
chr5	138434275	138434652	-	Gm4963	51.64	25.49
chr5	140182647	140212290	-	Micall2	1.25	0.49
chr5	143001792	143006030	-	Papolb	0.71	0.2
chr5	145496784	145522518	-	Tmem130	0.49	0.04
chr5	147705790	147708726	-	Gm10858	0.28	0.06
chr5	148690013	148706391	-	Slc46a3	0.58	0.16
chr5	149553416	149554715	+	2210417A02Rik	1.06	0.36
chr6	12049518	12059583	-	Gm6578	0.41	0.19
chr6	15670661	15752169	+	Mdfic	0.53	0.12
chr6	18000964	18059061	-	Asz1	0.76	0.02
chr6	23022173	23082986	-	Aass	6.67	0.17
chr6	29119232	29129584	-	Prrt4	0.43	0.2
chr6	30603457	30643749	-	Tsga14	2.14	1
chr6	30673547	30698457	+	Mest	23.68	10.66
chr6	34870163	34889342	+	Stra8	4.54	0.53
chr6	36796022	37250184	-	Dgki	0.36	0.02
chr6	38613069	38630863	+	Clec2l	0.3	0.13
chr6	39036409	39068348	-	Parp12	3.07	1.45
chr6	39331174	39340379	+	Rab19	0.25	0.06
chr6	45010060	47251368	+	Cntnap2	0.41	0.17
chr6	48626128	48629113	+	Gimap9	1.24	0.31
chr6	49345603	49419500	+	Stk31	4.2	1.41
chr6	50558636	50560708	+	Gm4782	1.04	0.02
chr6	50569821	50571884	-	Gm8038	1.63	0.12
chr6	71163934	71272227	-	Smyd1	0.7	0.1
chr6	71243759	71250749	+	Gm1070	2.19	0.99
chr6	71657555	71760704	+	Reep1	2.29	1.04
chr6	83169822	83254939	+	Slc4a5	1.64	0.29
chr6	83744976	83753414	+	Nagk	1.51	0.7
chr6	83958584	84161054	+	Dysf	1.57	0.66
chr6	85104999	85106228	+	Spr-ps1	3.85	1.59
chr6	85284957	85324628	-	Rab11fip5	3.04	1.4
chr6	85849045	85854878	-	1700019G17Rik	0.85	0.25
chr6	86578168	86579696	+	Asprv1	0.49	0.23
chr6	86597038	86619153	-	Mxd1	0.75	0.35
chr6	88143885	88157024	+	Gata2	0.52	0.24
chr6	89046104	89060031	+	4933427D06Rik	1.2	0.09
chr6	90794972	90795454	-	Rpl21-ps12	0.41	0.18
chr6	92192055	92194644	-	Trh	59.55	25.97
chr6	97757052	97971352	+	Mitf	2.13	0.82
chr6	113444089	113451887	-	Prrt3	0.66	0.24
chr6	115679149	115712484	-	Tmem40	3.9	1.34
chr6	116583026	116623854	-	Rassf4	0.32	0.08
chr6	117883747	117887353	-	Fxyd4	0.34	0.06
chr6	121160752	121176872	+	Tuba8	0.33	0.07
chr6	121586191	121629255	+	A2m	2.56	0.84
chr6	122657507	122664651	+	Nanog	127.08	52.25
chr6	125228292	125236060	-	Tuba3a	23.75	2.27
chr6	125312678	125330811	-	Plekhg6	0.79	0.36
chr6	125496792	125636697	+	Vwf	0.97	0.22
chr6	127075797	127101066	-	Ccnd2	1.66	0.54
chr6	128433585	128476738	-	Pzp	0.29	0.04
chr6	135087537	135118233	-	Hebp1	8.42	2.64
chr6	136278539	136280001	+	Gm8994	3.82	1.89
chr6	136560591	136610449	-	Plbd1	0.32	0.13
chr6	142438769	142456477	-	Ldhb	29.75	11.92
chr6	142770065	142912972	-	St8sia1	1.86	0.11
chr6	144942355	145024704	-	Bcat1	21.21	8.13
chr6	145064173	145123454	+	Lrmp	1.18	0.23
chr6	145564277	145569999	+	Tuba3b	7.69	0.75
chr6	146744577	146782051	+	Arntl2	1.35	0.56
chr6	147023582	147035554	-	Gm5887	0.27	0.12
chr7	3303640	3330714	+	Prkcc	2.96	0.41
chr7	3510165	3511621	+	Gm3144	0.36	0.11
chr7	4071010	4088308	+	Ttyh1	1.19	0.55
chr7	4491370	4498169	-	Syt5	0.52	0.22
chr7	4788069	4796298	-	Gm15525	0.35	0.17
chr7	4796561	4817795	-	Isoc2b	0.43	0.16
chr7	5007754	5012387	+	Ccdc106	1.59	0.46
chr7	5970624	5971070	+	Gm5321	6.31	2.7
chr7	5996763	6056751	+	Nlrp4c	1.17	0.04
chr7	6173880	6191025	+	Zscan5b	1.42	0.18
chr7	6336080	6347755	+	Zfp28	1.56	0.53
chr7	6913871	6916480	+	Usp29	1.14	0.15
chr7	6948154	6955656	+	Aurkc	2.79	0.13
chr7	7083389	7089466	-	Zfp773	0.64	0.12
chr7	7319322	7327347	-	Gm3912	0.47	0.09
chr7	9314990	9321994	+	Gm20482	0.26	0.11
chr7	11486098	11490399	-	Zscan4b	1.97	0.05
chr7	11591071	11595896	+	Zscan4c	1.81	0.12
chr7	11746992	11751497	-	Zscan4d	1.61	0.09
chr7	11891727	11896031	-	Zscan4e	1.08	0.05
chr7	11983264	11988090	+	Zscan4f	0.44	0.02
chr7	12099659	12104460	+	Zscan4-ps2	1.26	0.06
chr7	13512765	13516421	+	2310014L17Rik	0.6	0.13
chr7	13573695	13583541	-	Slc27a5	0.36	0.17
chr7	16467966	16489379	+	Crxos1	1.2	0.03
chr7	16502557	16507751	-	Sepw1	23.16	10.27
chr7	17545144	17547668	+	Pnmal1	0.29	0.02
chr7	19742474	19751476	-	Gipr	0.45	0.16
chr7	19797887	19809525	+	Gpr4	1.5	0.32
chr7	19941356	19944832	-	Cd3eap	9.23	4.2
chr7	20074405	20082109	+	Exoc3l2	0.6	0.19
chr7	20263443	20266765	-	Apoc4	0.79	0.22
chr7	20506078	20512956	+	Gm16251	0.28	0.13
chr7	20550761	20576462	+	Ceacam20	1.64	0.28
chr7	20593372	20658655	+	Nlrp9b	1.13	0.07
chr7	24897333	24912971	+	Zfp112	0.36	0.13
chr7	24961171	24967898	+	Zfp114	0.68	0.18
chr7	25453031	25457069	-	Tex101	0.49	0.05
chr7	25655076	25662670	+	Dmrtc2	0.77	0.26
chr7	25763186	25790976	-	Atp1a3	5.17	1.75
chr7	25937476	25941642	+	D930028M14Rik	0.45	0.09
chr7	27450246	27471456	-	Cyp2b23	0.59	0.25
chr7	28438934	28441227	+	Ttc9b	0.63	0.15
chr7	28474359	28491503	+	C030039L03Rik	1.97	0.27
chr7	28592223	28603811	+	Zfp626	3.36	1.37
chr7	28627874	28641995	+	Zfp59	6.48	2.6
chr7	28647576	28664586	+	Zfp607	2.1	0.84
chr7	28914485	28949830	+	9530053A07Rik	0.25	0.04
chr7	29666675	29678604	+	Capn12	0.3	0.1
chr7	30823072	30829753	-	Zfp14	0.71	0.28
chr7	31243334	31272242	+	Nphs1	8.11	3.39
chr7	31247183	31250610	-	Nphs1as	1.52	0.74
chr7	31536490	31541152	+	Sbsn	0.59	0.25
chr7	31817741	31827500	-	Fxyd5	0.41	0.06
chr7	35015439	35019094	-	Gm12762	0.71	0.1
chr7	35036057	35036512	+	Gm6096	0.26	0.01
chr7	35904312	35906945	+	Cebpa	1.25	0.51
chr7	36119194	36177304	+	Rhpn2	4.29	1.82
chr7	36177294	36181836	-	C230052I12Rik	5.83	2.7
chr7	36254117	36322764	-	Tdrd12	9.22	2.07
chr7	36332204	36341323	-	Nudt19	8.43	3.99
chr7	48734250	48755260	-	AW146154	1.1	0.53
chr7	48801044	48829032	-	Gm6871	8.89	3.99
chr7	49276095	49277375	+	Hmg1l1	0.94	0.39
chr7	49915475	49948088	-	Gm5595	4.96	2.17
chr7	50072199	50122604	-	Gm2381	6.25	2.84
chr7	50355091	50355213	+	Gm10351	6.93	3.38
chr7	50442540	50445851	+	Zfp936	11.85	5.1
chr7	50478945	50481703	+	EU599041	11.84	5.87
chr7	50606711	50614901	+	Siglec5	0.43	0.19
chr7	51029987	51034628	+	Klk11	0.47	0.18
chr7	51036424	51040780	+	Klk10	1.28	0.53
chr7	51052947	51059192	+	Klk8	4.2	1.04
chr7	51453561	51457721	+	Klk1b3	0.33	0.01
chr7	51471844	51476073	+	Klk1b5	0.33	0.01
chr7	51476819	51482791	-	Gm10109	0.26	0.03
chr7	51480807	51484987	+	Klk1	3.98	0.26
chr7	52348363	52359192	-	Fcgrt	3.11	0.89
chr7	52419291	52431508	+	Slc17a7	1.03	0.22
chr7	52489002	52494485	-	Cd37	0.94	0.29
chr7	52623261	52625953	-	Lin7b	0.3	0.09
chr7	52805904	52806985	-	Gm16022	0.82	0.22
chr7	52810263	52822688	+	Hsd17b14	19.19	8.52
chr7	52960458	52965525	+	Dbp	1.2	0.49
chr7	54116573	54133512	+	Ldhc	1.63	0.16
chr7	69606757	69609396	-	Peg12	2.07	0.34
chr7	80885193	80921805	+	Fam174b	1.05	0.47
chr7	86198369	86259985	+	Acan	1.83	0.7
chr7	87488023	87490983	+	Hddc3	3.44	1.23
chr7	88491912	88600351	-	Cpeb1	0.68	0.26
chr7	88605285	88638811	-	Ap3b2	1.24	0.29
chr7	91394791	91558469	-	Arnt2	0.8	0.35
chr7	93483916	93484927	-	Olfr307	0.27	0.02
chr7	94394606	94547220	+	Nox4	0.3	0.08
chr7	100155492	100253299	+	Gm16744	0.26	0.1
chr7	106302173	106331223	-	Dgat2	1.87	0.54
chr7	106415957	106485647	+	Mtap6	1.83	0.3
chr7	108988512	108993831	-	Folr2	0.54	0.15
chr7	109706436	109713983	-	Trim21	0.83	0.31
chr7	110563586	110568394	+	Usp17l5	0.25	0.04
chr7	111487268	111501876	-	Trim12c	0.91	0.17
chr7	111916825	111921391	-	Dub3	0.49	0.03
chr7	111988771	111991117	-	Dub1a	0.46	0.03
chr7	114310504	114341616	+	Nlrp14	1.51	0.08
chr7	114386536	114443910	+	Gm15514	2.41	0.24
chr7	116855695	116867364	-	BC051019	0.27	0.09
chr7	119259533	119302571	-	Dkk3	1.3	0.47
chr7	129432265	129777916	+	Prkcb	0.61	0.16
chr7	130358294	130416767	+	Slc5a11	4.19	1.85
chr7	134275746	134281337	-	Spn	3.03	0.5
chr7	134429515	134430011	-	Gm17511	17.6	6.7
chr7	135667097	135690491	+	Bag3	7.84	3.15
chr7	139427463	139508911	-	Chst15	0.46	0.06
chr7	140968544	141073215	+	Fank1	0.94	0.09
chr7	146082519	146101202	-	Bnip3	21.16	6.82
chr7	146398887	146428878	+	Lrrc27	0.93	0.39
chr7	148134862	148136138	-	Ifitm5	1.37	0.67
chr7	148153120	148155724	+	Ifitm1	27.92	10.82
chr7	148464230	148465032	-	Sct	1.18	0.5
chr7	149135656	149190152	+	Brsk2	0.68	0.05
chr7	149761434	149764048	-	H19	20.69	2.8
chr7	150152727	150155169	-	Ascl2	3.19	1.17
chr7	150190951	150205549	+	Tspan32	0.62	0.06
chr7	152023988	152030341	+	Fgf3	0.99	0.48
chr7	152082437	152086858	+	Fgf15	3.71	0.23
chr8	4493405	4526079	+	Lass4	2.75	1.14
chr8	11654921	11678750	-	1700016D06Rik	0.29	0.05
chr8	13896311	13896631	+	Gm7676	6.8	2.12
chr8	15011025	15033330	+	Kbtbd11	4.42	0.12
chr8	19789798	19798548	+	Gm10060	3.66	1.37
chr8	19858191	19893124	-	6820431F20Rik	10.4	4.71
chr8	19863337	20020413	-	2610005L07Rik	5.47	2.19
chr8	19883287	20011364	-	AC152164.1	2.38	0.6
chr8	23238755	23276907	-	Nek3	2.59	1.18
chr8	26835796	26865068	-	Ddhd2	6.4	2.88
chr8	33587355	33587801	-	Gm5908	4.61	1.77
chr8	38056629	38058585	+	AI429214	0.33	0.01
chr8	43332189	43332805	+	Gm6180	43.51	19.16
chr8	44215161	44226840	-	Triml1	14.82	5.65
chr8	44265895	44279235	+	Triml2	35.86	6.58
chr8	44380422	44392363	-	Zfp42	180.31	16.41
chr8	47118615	47237511	-	Snx25	2.85	1.24
chr8	69035639	69037677	+	Tktl2	0.7	0.22
chr8	70018766	70026479	+	Nat2	0.49	0.17
chr8	71404390	71431347	+	Lpl	0.63	0.25
chr8	73908173	73919700	-	Ushbp1	1.8	0.09
chr8	74842932	74845555	+	Klf2	36.13	9.35
chr8	80737196	80918225	+	Ttc29	0.37	0.15
chr8	82490014	82581905	-	Hhip	0.3	0.05
chr8	85913766	85952451	+	Clgn	1.71	0.26
chr8	86649888	86656426	+	Podnl1	0.29	0.04
chr8	89571619	89572074	+	Rps13-ps1	107.54	6.91
chr8	89992761	89996508	-	Cbln1	1.2	0.51
chr8	90796302	90853861	+	Adcy7	0.3	0.11
chr8	91150727	91160027	-	Snx20	0.53	0.19
chr8	105388679	105389777	-	Gm8730	210.85	88.57
chr8	106970619	107033810	-	Ccdc79	0.36	0.08
chr8	107991393	107995322	-	Tppp3	5.2	2.17
chr8	108090600	108092198	-	Agrp	0.25	0.05
chr8	108497420	108503319	-	Dpep3	0.78	0.19
chr8	111599122	111797711	+	D030068K23Rik	0.39	0.07
chr8	112661402	112692110	-	Calb2	1.65	0.07
chr8	112790877	113134153	+	Hydin	0.62	0.29
chr8	124054684	124065854	-	1700018B08Rik	0.66	0.05
chr8	125935324	125945915	+	Tubb3	35.59	8.37
chr8	127316919	127358613	+	Trim67	0.32	0.03
chr9	3023547	3025218	+	Gm10718	0.38	0.11
chr9	3034599	3035805	+	Gm17535	0.31	0.03
chr9	3532354	3897342	+	Gucy1a2	0.49	0.17
chr9	8021672	8042823	-	9230110C19Rik	1.66	0.32
chr9	13424434	13513832	+	Maml2	0.5	0.19
chr9	14650057	14652279	+	Gm16302	0.67	0.11
chr9	15514182	15546828	+	Slc36a4	0.28	0.1
chr9	20385769	20399638	+	Zfp846	3.19	1.03
chr9	20820404	20833241	+	Icam1	24.97	9.75
chr9	20866837	20871537	-	Zglp1	2.1	0.99
chr9	21875476	21890566	+	Gm16845	0.52	0.12
chr9	22030274	22047641	+	Zfp809	10.52	4.5
chr9	22216021	22249121	+	9530077C05Rik	1.86	0.42
chr9	30750147	30771423	+	Adamts8	0.49	0.12
chr9	35349433	35366055	-	Ddx25	3.36	1.28
chr9	37410886	37421199	-	Spa17	0.99	0.44
chr9	45127183	45155664	+	Tmprss13	0.77	0.05
chr9	45178268	45204241	+	Fxyd6	31.89	1.34
chr9	45207957	45218361	+	Fxyd2	0.64	0.01
chr9	45737711	45744141	-	Tagln	1.94	0.52
chr9	49245068	49294330	-	Ttc12	0.9	0.42
chr9	49310257	49607027	-	Ncam1	1.74	0.82
chr9	53213391	53240908	+	4930550C14Rik	0.42	0.2
chr9	55068029	55174651	-	Nrg4	0.49	0.21
chr9	56466282	56533060	-	Lingo1	0.42	0.17
chr9	57845848	57855258	+	Gm17322	1.82	0.63
chr9	58044105	58052126	-	Islr2	1.11	0.54
chr9	58500663	58589366	-	2410076I21Rik	8.06	2.45
chr9	62118536	62129986	-	Spesp1	0.32	0.01
chr9	63964954	63985925	+	Lctl	0.45	0.16
chr9	64233433	64557012	+	Megf11	0.45	0.14
chr9	65912983	65917538	-	Snx22	0.42	0.16
chr9	66561493	66614652	+	Car12	0.31	0.14
chr9	67607244	67608736	+	C2cd4b	0.25	0.12
chr9	67688203	67843441	+	Vps13c	6.31	3.06
chr9	71063596	71144050	+	Aldh1a2	0.54	0.25
chr9	71908720	71909406	+	Rpl15-ps2	60.2	29.36
chr9	72308909	72339965	-	Tex9	3.14	1.5
chr9	72366069	72379665	-	4930509E16Rik	0.64	0.19
chr9	72949643	72952250	+	2410004A20Rik	32.76	7.84
chr9	72951536	72965727	+	Gm20509	21.6	7.43
chr9	74918822	75071495	+	Myo5a	4.51	2.07
chr9	75195565	75199439	+	Bcl2l10	0.27	0.04
chr9	75473539	75485580	+	Lysmd2	3.12	1.33
chr9	76338512	76393611	-	Fam83b	0.46	0.12
chr9	78278333	78291044	-	E330016A19Rik	0.76	0.27
chr9	83003555	83040292	-	Hmgn3	0.36	0.13
chr9	83303183	83303530	-	Gm17498	0.64	0.01
chr9	83672300	83699912	-	Elovl4	1.31	0.55
chr9	86636434	86650680	+	Prss35	1.51	0.56
chr9	95460236	95462540	+	Paqr9	0.51	0.23
chr9	95607046	95650777	-	Trpc1	0.76	0.28
chr9	95653061	95745730	-	Pls1	3.03	1.32
chr9	95758016	95852063	+	Atr	10.07	4.28
chr9	98323380	98346970	+	Rbp1	1.06	0.39
chr9	98743006	98744064	+	Prr23a	0.73	0.23
chr9	98757010	98757771	+	Gm6406	0.44	0.08
chr9	103325908	103363585	+	5830418P13Rik	0.3	0.13
chr9	105758400	105862974	-	Col6a5	0.25	0.11
chr9	105891785	105999114	-	Col6a4	0.4	0.02
chr9	106105439	106117718	+	Twf2	37.06	15.22
chr9	106150291	106151238	+	4930500F10Rik	0.45	0.2
chr9	107230023	107240681	-	Hemk1	3.24	1.24
chr9	107838251	107852022	+	Camkv	3.51	1.14
chr9	107853294	107874599	+	Traip	8.35	2.75
chr9	107954006	107960923	+	RP24-484G16.7	3.87	0.96
chr9	110146287	110165079	+	Cspg5	0.78	0.1
chr9	110760471	110767132	+	Prss50	2.8	0.75
chr9	110768215	110782617	-	Tmie	0.35	0.14
chr9	110854049	110886570	+	Lrrc2	6.47	1.96
chr9	111214243	111298278	+	Trank1	0.34	0.13
chr9	113966472	114007851	+	Susd5	0.54	0.16
chr9	114399434	114405662	-	Ccr4	0.25	0.05
chr9	114808459	114843105	-	Gpd1l	7.06	3.52
chr9	114976397	115141341	+	Osbpl10	8.45	3.07
chr9	115346818	115347699	-	Gm5921	1.88	0.7
chr9	121847253	121856132	+	1700048O20Rik	0.43	0.03
chr9	123276058	123371782	+	Lars2	40.24	8.24
chr10	6379238	6606177	-	Plekhg1	4.27	2.07
chr10	7924551	8238623	-	Ust	0.25	0.09
chr10	14122391	14264842	-	Gpr126	0.41	0.05
chr10	17516025	17565469	+	Txlnb	0.59	0.18
chr10	18720716	18735463	-	Tnfaip3	0.32	0.14
chr10	21550305	21564657	-	Gm6846	0.83	0.35
chr10	22081700	22093945	+	Raet1d	2.13	0.78
chr10	23516792	23547774	+	1110021L09Rik	1.1	0.51
chr10	28931449	28950585	+	9330159F19Rik	0.5	0.24
chr10	33811158	33816325	-	Fam26e	0.8	0.38
chr10	41196120	41206838	+	Mical1	4.26	1
chr10	44156983	44248307	-	Prdm1	2.51	0.63
chr10	55826723	55836686	+	Msl3l2	1.36	0.65
chr10	59644280	59682008	-	Chst3	0.4	0.15
chr10	61595838	61597511	+	Neurog3	0.67	0.05
chr10	62487063	62521561	+	Pbld2	0.29	0.05
chr10	62578543	62666700	-	Mypn	0.74	0.2
chr10	62705822	62706896	-	1700120B22Rik	0.29	0.01
chr10	66375237	66383006	-	1110002J07Rik	1.08	0.36
chr10	75417259	75472336	+	Gm5134	1.04	0.18
chr10	75455436	75456737	-	Gm16220	0.74	0.18
chr10	75520239	75573706	-	Slc5a4b	1.96	0.07
chr10	79080685	79100663	-	Shc2	1.07	0.49
chr10	79720896	79723757	-	Gamt	0.8	0.32
chr10	79792698	79799186	+	Reep6	4.29	2.14
chr10	79819204	79828234	+	Plk5	2.97	1.45
chr10	80667253	80693578	-	Atcay	0.7	0.18
chr10	81687595	81704025	-	Zfp938	2.11	1.02
chr10	82158905	82205173	+	Hcfc2	0.86	0.36
chr10	84010162	84016083	-	C330046G13Rik	8.36	1.65
chr10	84039371	84077104	+	Tcp11l2	0.69	0.25
chr10	84559764	84565240	-	Fhl4	0.56	0.26
chr10	85763117	85812251	+	Timp3	0.68	0.27
chr10	88137517	88147760	-	Spic	0.33	0.07
chr10	93136963	93146067	-	Gm15915	1.09	0.01
chr10	102830477	102882011	+	Slc6a15	2.1	0.57
chr10	103606899	103616256	+	Gm6763	4.66	0.23
chr10	103632460	103633257	+	Gm4340	0.34	0.01
chr10	105200241	105278436	-	BC067068	3.92	1.38
chr10	105629434	105629826	-	Gm7263	0.3	0.12
chr10	126662755	126700136	-	Kif5a	1.52	0.68
chr10	126766945	126778645	-	Gli1	5.48	2.73
chr10	127662894	127668868	+	Mip	0.4	0.15
chr10	128143314	128157294	+	Pmel	3.96	1.25
chr11	3031853	3093466	-	Sfi1	0.96	0.26
chr11	3230404	3242974	+	Pik3ip1	0.76	0.32
chr11	3883639	3899329	+	Gal3st1	0.71	0.12
chr11	4136423	4141029	+	Osm	0.66	0.23
chr11	4245817	4341108	-	Hormad2	2.96	0.94
chr11	4838757	4848067	-	Nefh	14.43	4.81
chr11	5398843	5405702	+	Gm11963	0.28	0.01
chr11	5420662	5425896	+	Xbp1	17.73	7.38
chr11	5796640	5798785	-	Myl7	2.7	0.99
chr11	5800823	5850084	-	Gck	0.45	0.1
chr11	5869647	5966365	-	Camk2b	2.78	0.58
chr11	20045570	20046347	-	Gm12031	1.06	0.25
chr11	22500338	22510882	-	Gm17335	3.73	1.3
chr11	22907531	22930788	+	Fam161a	0.62	0.28
chr11	28239128	28239814	-	Gm6685	1.2	0.57
chr11	29415086	29417355	+	Gm12089	0.35	0.01
chr11	30650832	30656147	+	Gm12100	1.36	0.45
chr11	33017430	33047400	-	Fgf18	0.83	0.09
chr11	48639642	48665711	+	Trim7	0.45	0.11
chr11	48675470	48685185	-	Irgm1	0.32	0.09
chr11	49838848	49918260	+	Rnf130	5.15	1.86
chr11	51046967	51048555	+	Gm12569	3.19	1.55
chr11	51067153	51076548	-	BC049762	0.26	0.01
chr11	53583516	53591876	+	Irf1	5.42	2.19
chr11	54950546	54953695	+	Gm12233	0.45	0.01
chr11	55064111	55150066	-	Fat2	0.61	0.09
chr11	58606299	58615462	-	Fam183b	1.59	0.03
chr11	58660660	58672151	+	Gm12258	0.91	0.43
chr11	58672935	58675458	+	Gm12258	0.72	0.27
chr11	59186171	59189159	-	Prss38	0.52	0.13
chr11	61115133	61156362	-	Slc47a2	0.96	0.1
chr11	61156902	61191847	-	Slc47a1	3.34	0.31
chr11	62062486	62079955	+	Adora2b	0.83	0.24
chr11	62387988	62414017	+	Trpv2	0.72	0.2
chr11	62566879	62602964	-	Zfp286	0.78	0.38
chr11	64815541	64976463	-	Arhgap44	2.87	1.31
chr11	64965412	64973393	-	1700086D15Rik	0.92	0.14
chr11	66891802	66915793	+	Myh3	0.98	0.25
chr11	67135160	67185088	+	Myh13	1.05	0.14
chr11	69153963	69156143	+	A030009H04Rik	0.39	0.18
chr11	69205427	69209133	-	Cyb5d1	2.09	0.93
chr11	69496079	69509600	-	BC096441	3.53	1.15
chr11	69496348	69499286	-	Tnfsf13	3.1	1.16
chr11	69499752	69509351	-	Tnfsf12	3.15	0.92
chr11	69906146	69919689	+	Asgr2	0.48	0.01
chr11	69943831	69951052	+	Mgl2	0.76	0.01
chr11	70157654	70165533	-	Alox15	0.26	0.08
chr11	70318746	70324680	+	Tm4sf5	1.61	0.57
chr11	70468243	70469995	-	Gm12319	1.15	0.32
chr11	72055496	72080724	-	Slc13a5	1.7	0.76
chr11	72115131	72127235	+	Xaf1	1.55	0.37
chr11	72158224	72175944	-	Tekt1	1.72	0.27
chr11	72265140	72303463	-	Spns2	0.4	0.18
chr11	74978067	74983021	-	Hic1	0.42	0.19
chr11	76031110	76032168	+	Dbil5	0.62	0.18
chr11	79997353	80013259	+	Rnf135	2	0.75
chr11	80114414	80169457	+	Rhbdl3	0.28	0.08
chr11	82793131	82805332	-	Slfn9	2.56	0.69
chr11	82815660	82834312	-	Slfn8	0.66	0.07
chr11	82841632	82853544	-	Slfn10-ps	0.46	0.09
chr11	85048673	85051806	+	D630032N06Rik	0.74	0.29
chr11	87825493	87861508	-	Gm11508	0.32	0.1
chr11	87853080	87860862	-	2010015M23Rik	0.4	0.19
chr11	87912648	88007642	+	Cuedc1	0.69	0.27
chr11	88854354	88857858	-	Gm11496	1.59	0.7
chr11	88927402	88930412	+	A930013B10Rik	0.51	0.02
chr11	88935155	88954354	+	Gm525	1.57	0.03
chr11	95371159	95375884	-	Nxph3	0.62	0.15
chr11	95960640	95973278	-	Calcoco2	14.75	3.47
chr11	96711184	96722517	+	Copz2	0.64	0.2
chr11	96777584	96826374	+	D030028A08Rik	0.45	0.19
chr11	96959385	96976645	-	Tbx21	0.4	0.03
chr11	97632795	97637232	-	1700001P01Rik	0.63	0.05
chr11	97715140	97745468	-	Fbxo47	0.55	0.27
chr11	97784552	97847758	-	Plxdc1	0.77	0.26
chr11	97862822	97884348	-	Cacnb1	1.26	0.56
chr11	97897937	97914776	-	Stac2	2.74	1.23
chr11	98902558	98913969	+	Igfbp4	1.99	0.71
chr11	101191919	101203252	+	Aoc3	0.37	0.12
chr11	101309721	101320012	+	Ifi35	1.19	0.44
chr11	101471928	101477270	+	Gm11635	0.62	0.16
chr11	101738824	101755688	-	Meox1	0.39	0.15
chr11	101832457	101848327	-	Dusp3	2.83	1.3
chr11	102437712	102440775	-	Gm11627	1.59	0.66
chr11	102525030	102543551	+	Gm1564	3.88	1.88
chr11	105153957	105212453	+	Mrc2	0.56	0.14
chr11	105451300	105790618	+	Tanc2	0.54	0.25
chr11	105869438	105895863	+	Kcnh6	0.49	0.15
chr11	107248297	107250285	+	Gm11712	0.32	0.01
chr11	107289590	107297000	+	Gm11714	0.27	0.09
chr11	107343230	107344421	+	Gm11722	0.44	0.09
chr11	107593671	107655871	-	Cacng4	0.25	0.02
chr11	107794701	108205242	-	Prkca	0.48	0.13
chr11	107855336	107855945	+	Gm11657	0.35	0.01
chr11	113559486	113571331	-	Cpsf4l	6.7	1.54
chr11	115323788	115335712	+	Slc16a5	0.32	0.04
chr11	117627302	117643512	-	Tmc6	4.11	1.08
chr11	117643390	117654424	+	Tmc8	0.94	0.29
chr11	117670982	117675597	+	Syngr2	15.41	6.1
chr11	117670982	117701222	+	Afmid	0.58	0.26
chr11	117710565	117717069	+	Birc5	17.07	6.82
chr11	117729266	117734795	-	Tha1	0.37	0.15
chr11	117847606	117885325	+	Pgs1	9.01	4.23
chr11	118897619	118902283	-	Cbx8	0.26	0.11
chr11	120515102	120522489	-	Notum	5.7	1.43
chr11	120977529	120979991	-	Tex19.2	0.88	0.43
chr12	4776101	4785072	+	Pfn4	0.29	0.04
chr12	4885838	4914511	-	Ubxn2a	12.99	5.79
chr12	16995454	17007214	-	Pqlc3	1.57	0.75
chr12	17889003	17889338	+	Gm9222	1.23	0.34
chr12	21246686	21253184	-	Itgb1bp1	1.1	0.01
chr12	21423772	21425664	+	Gm4419	1.08	0.5
chr12	25257152	25302256	+	Grhl1	3.42	1.59
chr12	32643341	32746161	-	Prkar2b	1.67	0.56
chr12	36182646	36219710	-	Ahr	1.12	0.43
chr12	40949345	40955771	+	Gm7008	0.43	0.13
chr12	52398474	52398950	+	Gm9808	10.67	4.26
chr12	57710600	57711463	-	Gm20466	0.26	0.12
chr12	57712376	57714271	-	Nkx2-9	0.88	0.29
chr12	58733565	58734002	-	Rpl26-ps2	5.97	2.85
chr12	66326504	66329441	+	Wdr20b	1.22	0.38
chr12	67384368	67385388	-	Rpl10l	23.87	3.97
chr12	73312739	73510041	-	Rtn1	1.08	0.42
chr12	74142814	74147699	-	Six1	2	0.83
chr12	75027468	75050772	-	Gm15283	0.57	0.22
chr12	82127795	82287401	+	Smoc1	7.15	1.84
chr12	85981969	85992405	+	Vrtn	0.6	0.15
chr12	86263492	86264462	-	Gm17193	0.29	0.13
chr12	88507192	88541179	-	Tmed8	4.62	2.16
chr12	88619588	88640655	-	Ism2	1.11	0.34
chr12	88833274	89135166	+	BB287469	0.4	0.02
chr12	88855266	88859203	+	Gm8300	0.82	0.01
chr12	88959859	88963093	+	Gm4027	0.51	0.01
chr12	89112520	89116383	+	Gm2016	1.83	0.59
chr12	89256672	89380725	-	Gm6804	0.35	0.01
chr12	89509084	89562433	-	Gm5662	0.93	0.04
chr12	100285369	100285832	+	Rpl30-ps8	2.07	0.16
chr12	104137516	104138744	+	Cox8c	0.3	0.04
chr12	105709419	105711537	-	Gsc	0.35	0.11
chr12	106001324	106103286	-	Clmn	0.99	0.45
chr12	106168159	106248019	-	4831426I19Rik	0.37	0.17
chr12	106454967	106460947	-	Tcl1	28.43	8.05
chr12	106574804	106622141	+	2810011L19Rik	0.52	0.19
chr12	106944192	107020657	+	Ak7	1.44	0.33
chr12	110691033	110701546	+	Dlk1	0.57	0.07
chr12	110779211	110809936	+	Meg3	3.64	0.15
chr12	110842155	110899919	+	Rian	33.36	1.03
chr12	110973191	110987665	+	Mirg	5.77	0.1
chr12	111517278	111519307	+	Dio3	0.31	0.04
chr12	112046008	112079149	-	Stk30	5.68	1.93
chr12	112907566	112910549	-	Ckb	71.3	23.09
chr12	114390223	114392088	+	Crip1	30.09	9.81
chr12	117643573	117664338	-	D430020J02Rik	0.3	0.01
chr13	4190430	4204842	+	Akr1c13	0.33	0.14
chr13	6579014	6648023	-	Pfkp	23.28	9.26
chr13	6661765	6662187	-	Gm10029	0.49	0.11
chr13	12361693	12433027	-	Actn2	0.49	0.16
chr13	19714973	19724863	+	Sfrp4	1.94	0.33
chr13	21404086	21411493	+	Gpx6	0.68	0.19
chr13	21879330	21881082	+	Hist1h2bp	134.26	60.41
chr13	23787680	23788588	+	Hist1h1t	6.42	2.35
chr13	23848072	23849489	-	4930558J22Rik	0.25	0.12
chr13	24025637	24026025	-	Hist1h2ba	17.93	7.32
chr13	24026331	24026720	+	Hist1h2aa	8.02	3.65
chr13	25147873	25302575	+	Dcdc2a	1.06	0.03
chr13	29106268	29132205	+	A330102I10Rik	0.32	0.01
chr13	31038442	31039628	-	Hus1b	1.78	0.45
chr13	32933961	32943054	-	Serpinb1a	1.28	0.59
chr13	33119285	33133753	+	Serpinb9b	0.52	0.18
chr13	36050708	36062257	+	Ppp1r3g	0.27	0.05
chr13	41196796	41205357	-	Gcm2	0.39	0.01
chr13	41209676	41269847	+	Sycp2l	0.42	0.1
chr13	42396639	42403358	+	Edn1	0.29	0.09
chr13	47107927	47110219	-	Nhlrc1	1.58	0.44
chr13	51942047	51943837	+	Gadd45g	2.66	1.16
chr13	53621072	53621428	+	Gm5449	0.26	0.01
chr13	56710920	56740923	+	Tgfbi	2.09	0.63
chr13	62800766	62828049	-	Gm5665	1.83	0.19
chr13	62938244	62959760	-	Fbp2	1.31	0.54
chr13	62966113	62989642	-	Fbp1	0.26	0.12
chr13	65881841	65968241	+	Gm7822	0.27	0.06
chr13	66007587	66007841	+	Gm17353	0.28	0.06
chr13	66139239	66141604	+	Gm10324	8.28	1.54
chr13	66222141	66222842	+	Gm16512	4.95	0.83
chr13	66284015	66304572	-	Gm17514	0.41	0.06
chr13	66328423	66328509	-	Gm10772	2.1	0.01
chr13	66345152	66365458	+	Gm17735	0.45	0.2
chr13	66519050	66542067	-	2410141K09Rik	6.62	1.31
chr13	66771705	66774266	-	Zfp640	5.84	0.88
chr13	66952279	66952449	-	Gm17404	8.57	0.74
chr13	66952783	66952953	-	Gm17449	1.01	0.01
chr13	66953110	66955898	-	Gm10323	8.81	1.18
chr13	66974990	66975683	+	Gm5451	4.8	1.94
chr13	67413934	67433496	-	Zfp595	1.15	0.45
chr13	67418878	67461541	-	Zfp953	2.25	1.05
chr13	67506658	67514893	-	Zfp459	7.58	2.45
chr13	67934172	67944050	+	Gm10037	1.67	0.75
chr13	68758920	69138419	-	Adcy2	0.27	0.07
chr13	75977316	75987599	+	Glrx	5.44	0.72
chr13	98204925	98266960	+	Gm11019	81.09	23.25
chr13	98668550	98976120	-	Rgnef	0.97	0.16
chr13	99259303	99261956	-	Gm10320	11.26	4.96
chr13	101266462	101322673	-	Ocln	3.1	1.53
chr13	109460773	109461634	+	Gm9000	285.5	89.68
chr13	112312644	112340119	-	Gm15290	1.29	0.01
chr13	113450984	113523106	+	Slc38a9	1.66	0.64
chr13	113778010	113780986	+	Ccno	1.69	0.41
chr13	113825587	113881343	+	Cdc20b	0.3	0.02
chr13	116943973	116944380	+	Gm6404	85.16	12.49
chr14	3443185	3539523	+	Gm8348	0.52	0.06
chr14	4126977	4307934	+	Gm2974	0.32	0.03
chr14	6071248	6093768	-	Gm3248	0.3	0.04
chr14	7568199	7707669	-	Gm3636	0.54	0.18
chr14	12060066	12060506	+	Rpl21-ps4	0.5	0.14
chr14	13116723	13135745	+	3830406C13Rik	1.65	0.5
chr14	14647463	14746992	-	Gm281	0.27	0.04
chr14	19406091	19726781	-	Ube2e2	0.7	0.32
chr14	20383023	20404357	-	Gm2237	0.77	0.12
chr14	20570479	20631009	+	Nid2	52.85	17.71
chr14	20691781	20796849	-	Gng2	3.47	1.62
chr14	20959280	21001004	-	Kcnk5	9.04	3.88
chr14	28435614	29291721	+	Erc2	0.75	0.33
chr14	30781494	30788260	+	Selk	6.19	3.04
chr14	33106110	33108160	-	Gm17210	5.24	0.54
chr14	35007627	35014819	-	Gprin2	0.36	0.15
chr14	35165067	35168619	-	Fam25c	22.08	4.34
chr14	35183460	35187975	-	Sncg	1.8	0.69
chr14	35188690	35217473	+	Mmrn2	7.46	0.47
chr14	35339885	35401867	-	Ldb3	0.65	0.22
chr14	37891036	37911497	-	Cdhr1	1.44	0.02
chr14	43977405	43984537	+	Gm9732	0.36	0.09
chr14	47987426	48005835	+	Lgals3	10.6	0.72
chr14	49277354	49287319	-	Otx2	5.6	1.43
chr14	51408924	51415403	-	Ccnb1ip1	10.63	0.54
chr14	52524946	52533163	-	Ndrg2	7.87	3.18
chr14	55435324	55472771	+	Gm10332	1.32	0.18
chr14	55560758	55585764	-	Myh6	0.65	0.14
chr14	55589525	55613471	-	Myh7	0.27	0.04
chr14	55657299	55661816	+	Gm10364	0.38	0.18
chr14	56983905	57007388	+	Atp12a	1.21	0.31
chr14	60244118	60250495	+	Shisa2	2.14	0.72
chr14	61582671	61665692	-	Tnfrsf19	1.61	0.32
chr14	62895068	62911800	-	Dleu7	0.47	0.05
chr14	63652924	63668797	-	Defb30	0.39	0.01
chr14	64055231	64084335	+	Fam167a	0.81	0.34
chr14	65206952	65212796	+	A930011O12Rik	0.96	0.46
chr14	66703214	66743337	-	Ephx2	17.04	3.21
chr14	68700647	68742903	-	Nefm	0.4	0.14
chr14	69955208	69985327	+	Entpd4	4.33	1.47
chr14	70952019	70973355	+	Hr	0.77	0.24
chr14	71001070	71035785	-	Epb4.9	7.79	3.35
chr14	71036012	71042075	-	Fgf17	8.74	2.82
chr14	71047109	71052891	-	Npm2	0.68	0.2
chr14	73428935	73448921	-	Cysltr2	0.26	0.01
chr14	102129145	102349230	+	Lmo7	1.5	0.7
chr14	104862737	104867216	-	Pou4f1	1.19	0.56
chr14	106505415	106508497	+	Trim52	1.7	0.73
chr14	121858841	121904475	-	Slc15a1	2.41	1.08
chr14	122433896	122437642	+	Timm8a2	2.1	0.25
chr14	122856017	122864899	-	Zic5	3.53	1.09
chr14	122874604	122879074	+	Zic2	2.02	0.53
chr15	3230627	3253526	-	Ccdc152	0.41	0.04
chr15	11769651	11835429	-	Npr3	0.44	0.19
chr15	12134783	12201995	+	Mtmr12	11.74	5.72
chr15	31206246	31206662	+	Fam136b-ps	0.96	0.27
chr15	31221234	31297514	-	Ankrd33b	1.03	0.32
chr15	31498546	31519874	+	Cmbl	0.27	0.11
chr15	34413776	34425010	-	Hrsp12	3.1	1.54
chr15	37161676	37163064	-	Gm16136	0.33	0.14
chr15	38908478	38918667	+	Cthrc1	0.91	0.26
chr15	39577478	39592480	+	Tm7sf4	0.38	0.01
chr15	39600031	39689016	-	Dpys	3.6	0.1
chr15	57878558	57908044	-	Zhx1	1.27	0.36
chr15	74627304	74630416	-	Ly6k	0.8	0.18
chr15	75534710	75544840	+	Rhpn1	1.14	0.48
chr15	76875159	76887537	+	Apol6	0.28	0.11
chr15	78229695	78236289	-	Tst	10.65	4.12
chr15	78389599	78403213	-	Rac2	0.33	0.01
chr15	78427477	78452449	+	Cyth4	0.48	0.12
chr15	78996471	79057954	+	Gm10863	1.06	0.46
chr15	79554500	79572966	-	Sun2	2.85	1.28
chr15	82129414	82144988	+	Wbp2nl	1.5	0.42
chr15	83187990	83197707	-	1700001L05Rik	8.86	3.34
chr15	83998246	84019942	+	Pnpla3	0.87	0.34
chr15	84550482	84602637	+	Arhgap8	5.18	2.22
chr15	84895121	84962387	-	Smc1b	6.3	0.45
chr15	84947259	84947720	+	Gm10923	0.5	0.13
chr15	85365869	85412251	-	Wnt7b	1.45	0.55
chr15	94905661	95359137	-	Nell2	0.73	0.18
chr15	95453994	95486391	-	Dbx2	0.3	0.01
chr15	95654890	95660503	-	Gm17546	0.34	0.03
chr15	98493852	98507892	-	Rnd1	0.83	0.27
chr15	98637463	98646508	+	B130046B21Rik	0.29	0.1
chr15	98885605	98889409	+	Prph	4.59	2.16
chr15	100127542	100128062	+	Gm5474	6.18	2.82
chr15	100165360	100170772	+	Mettl7a3	0.58	0.14
chr15	101980957	101993905	+	Soat2	0.94	0.41
chr15	102751534	102759245	+	Hoxc13	0.53	0.18
chr15	103078643	103088834	-	Nfe2	0.29	0.04
chr15	103232836	103260901	-	Gtsf1	1.59	0.29
chr15	103284256	103329240	+	Nckap1l	1.98	0.41
chr15	103333465	103360483	+	Pde1b	4.65	2.27
chr16	4032839	4037847	-	Gm15879	0.54	0.25
chr16	4710059	4719356	-	Nmral1	4.67	2.02
chr16	10170319	10175004	+	Rpl39l	30.91	1.21
chr16	10192805	10243144	+	Atf7ip2	1.94	0.86
chr16	10358041	10395583	-	Tekt5	0.26	0.03
chr16	13715150	13731076	-	Pla2g10	7.13	3.01
chr16	13986697	14101593	+	2900011O08Rik	4.33	1.35
chr16	14906730	14925972	+	Efcab1	0.28	0.09
chr16	16275696	16276043	+	Gm5481	11.75	0.13
chr16	16860764	16864078	-	Igll1	0.27	0.06
chr16	16868495	16870936	-	Vpreb1	0.68	0.1
chr16	17069789	17087138	+	Ypel1	1.17	0.51
chr16	17139157	17147322	-	Ccdc116	0.48	0.13
chr16	17144714	17160794	+	Ydjc	3.95	1.65
chr16	17276393	17283322	+	Tmem191c	2.08	0.58
chr16	17980514	17981366	+	Vpreb2	0.25	0.01
chr16	18621904	18630004	-	2005-09-01	0.65	0.11
chr16	21953899	21995615	-	Liph	6.27	2.95
chr16	31296278	31314894	-	Apod	1.58	0.12
chr16	32475608	32487965	-	Osta	0.39	0.15
chr16	35966838	35983316	-	Gm15564	40.35	4.63
chr16	38297840	38342229	-	4932425I24Rik	0.34	0.08
chr16	38396205	38433225	-	Pla1a	0.8	0.09
chr16	38452062	38453573	+	D930030I03Rik	0.29	0.08
chr16	38459013	38495821	+	Cd80	0.76	0.14
chr16	42248555	42340764	-	Gap43	1.96	0.38
chr16	43969191	43979206	-	Zdhhc23	0.93	0.39
chr16	45711343	45724721	-	Tagln3	2.06	0.69
chr16	48431350	48631018	+	Morc1	29.44	7.38
chr16	49699346	49765239	+	Ift57	2.16	0.99
chr16	72663394	73046340	+	Robo1	2.32	0.54
chr16	84774368	84826173	+	Jam2	20.15	8.76
chr16	97692657	97726543	-	Fam3b	0.28	0.02
chr17	6106437	6251128	+	Tulp4	1.22	0.48
chr17	6356796	6582266	-	Gm2792	1.13	0.17
chr17	6429221	6435441	+	Dynlt1b	30.26	13.16
chr17	6600796	6607792	+	Dynlt1f	0.31	0.11
chr17	9859362	9862569	-	Pabpc6	0.26	0.08
chr17	14846073	14847062	+	Gm3222	0.96	0.32
chr17	15101153	15115621	-	Gm3417	0.67	0.21
chr17	15164115	15178523	-	Tcte3	0.95	0.41
chr17	15368549	15377747	-	Gm5091	4.58	0.23
chr17	15504318	15513836	-	Dll1	1.02	0.41
chr17	17201077	17226592	+	Zfp960	13.7	6.44
chr17	17258379	17283795	+	Zfp97	13.21	6.27
chr17	17452246	17456475	+	Gm6712	8.42	3.18
chr17	17539636	17596351	+	Lix1	0.39	0.04
chr17	21827733	21827991	+	Gm10509	0.89	0.44
chr17	21828827	21829081	+	Gm10226	1.35	0.55
chr17	21870691	21885935	+	Zfp229	10.06	2.97
chr17	22281326	22303157	-	Zfp947	1.57	0.26
chr17	22498420	22514248	+	Zfp758	2.33	0.91
chr17	22826738	22826908	+	Gm9805	2.93	0.74
chr17	23766425	23782236	-	Mmp25	0.35	0.16
chr17	24340793	24346332	-	Ntn3	0.35	0.17
chr17	24794275	24795370	-	Npw	0.95	0.37
chr17	24833179	24837474	+	Noxo1	0.39	0.15
chr17	24941327	24976732	+	4930528F23Rik	0.31	0.07
chr17	26336128	26338314	-	Arhgdig	5.51	2.67
chr17	26852595	26913580	+	A930001N09Rik	2.82	1.34
chr17	29293495	29374742	-	Cpne5	0.86	0.23
chr17	29656226	29656735	-	Gm17657	1.97	0.28
chr17	30729811	30749604	-	Glo1	56.61	18.78
chr17	30761299	31012209	+	Dnahc8	5.39	0.96
chr17	31344818	31379147	+	Ubash3a	3.76	1.05
chr17	31432428	31487641	+	Slc37a1	2.55	1.22
chr17	32605404	32630265	+	Cyp4f39	1.06	0.45
chr17	33692664	33744709	+	Myo1f	4.02	0.8
chr17	34132962	34137278	-	H2-K1	4.06	1.86
chr17	34290017	34297168	+	H2-DMb1	1.05	0.34
chr17	34318932	34324709	-	Psmb9	0.54	0.21
chr17	34442828	34453144	+	H2-Eb1	2.14	0.65
chr17	34669822	34684596	-	Btnl7	2.02	0.64
chr17	35265942	35268995	-	Apom	1.93	0.28
chr17	35322040	35325384	-	Lst1	0.58	0.11
chr17	35331384	35333265	+	Ltb	0.8	0.07
chr17	35399675	35404444	+	H2-D1	2.81	0.52
chr17	35670146	35671592	+	Psors1c2	1.13	0.45
chr17	36131398	36175380	+	A930015D03Rik	1.45	0.4
chr17	36131449	36175386	+	RP24-443D19.4	1.52	0.41
chr17	37018543	37027068	-	Trim40	0.28	0.11
chr17	37114646	37118182	-	2410137M14Rik	3.3	0.87
chr17	37121006	37126482	-	H2-M5	7.85	2.88
chr17	45582830	45611887	-	Spats1	2.73	1.01
chr17	47836920	47838945	-	Gm14873	1.71	0.8
chr17	47863791	47871432	+	Pgc	1.54	0.69
chr17	47873979	47929368	+	Tcfeb	4.4	2.19
chr17	48438864	48451859	+	Treml2	0.46	0.13
chr17	50131582	50329999	-	Rftn1	0.47	0.21
chr17	50418719	50432924	-	Dazl	7.08	1.61
chr17	56004469	56018127	-	Zfp119a	1.5	0.72
chr17	56092046	56096444	+	Ebi3	0.39	0.16
chr17	56982526	57013870	-	Acsbg2	0.29	0.12
chr17	79283278	79306332	-	Sult6b1	1.59	0.71
chr17	79733365	79754431	-	Cdc42ep3	2.79	1.28
chr17	80014240	80081492	+	Fam82a1	1.3	0.44
chr18	4331325	4353013	-	Map3k8	0.37	0.1
chr18	10325175	10562932	+	Greb1l	0.45	0.2
chr18	10644409	10706769	-	Abhd3	0.45	0.12
chr18	13130761	13151457	+	Impact	28.84	9.11
chr18	15991296	15991878	+	Gm10036	193.49	75.9
chr18	24867946	25292001	+	Fhod3	2.85	0.69
chr18	30618737	30619213	-	Rpl29-ps5	0.25	0.1
chr18	35774258	35786898	-	Slc23a1	0.4	0.17
chr18	36124484	36174367	+	Psd2	0.29	0.08
chr18	36177333	36357034	-	Nrg2	0.8	0.35
chr18	43691062	43847427	-	Jakmip2	0.29	0.04
chr18	43887723	43896891	-	Spink3	6.04	1.78
chr18	57514387	57552373	+	Prrc1	8.05	3.42
chr18	61155035	61173853	-	Slc6a7	0.26	0.11
chr18	61204804	61244715	+	Pdgfrb	0.48	0.07
chr18	61847589	61852191	+	Il17b	0.58	0.13
chr18	62708565	62821020	+	Spink10	0.34	0.12
chr18	67503218	67527448	+	Cidea	0.34	0.06
chr18	75674299	75682460	+	Gm10532	0.28	0.03
chr18	80209374	80209619	+	Gm10528	0.47	0.01
chr18	80226095	80226340	+	Gm10525	0.47	0.01
chr18	80450031	80489464	+	Pqlc1	1.55	0.41
chr18	81163115	81183317	-	Sall3	0.96	0.27
chr18	84967983	85006108	-	Gm17266	0.41	0.04
chr18	85104550	85150768	+	Fbxo15	65.5	22.54
chr19	3388857	3407823	+	Mtl5	1.1	0.43
chr19	4040291	4042221	-	Gstp2	28.83	14.2
chr19	4135425	4139609	-	Cabp4	0.43	0.02
chr19	4154606	4156751	+	Ptprcap	0.79	0.16
chr19	4510472	4621752	+	Pcx	6.2	2.11
chr19	4861223	4877909	-	Actn3	4.38	1.74
chr19	5366813	5371511	+	Eif1ad	14.44	6.86
chr19	5377523	5388703	-	Sart1	9.56	4.47
chr19	5390049	5394401	-	Tsga10ip	1.27	0.52
chr19	5465240	5468498	-	Ctsw	0.91	0.09
chr19	5568074	5571261	+	Gm962	1.54	0.51
chr19	5795690	5802671	-	Malat1	110.88	48.29
chr19	5917561	5918995	-	Cdc42ep2	1.31	0.52
chr19	6184388	6224225	+	1700123I01Rik	0.43	0.14
chr19	6268795	6276605	-	Gm14963	0.25	0.12
chr19	6399340	6415216	+	Rasgrp2	1.33	0.5
chr19	6617671	6674548	-	2410152P15Rik	0.48	0.01
chr19	6645687	6647172	+	Gm14968	0.64	0.23
chr19	6996916	6999870	-	1700019N12Rik	3.92	1.85
chr19	7000200	7009005	-	Kcnk4	0.25	0.05
chr19	7073448	7093959	-	Fermt3	2.2	0.31
chr19	7341815	7349715	+	Rcor2	36.83	17.09
chr19	8911419	8913736	-	Gng3	7.86	2.59
chr19	10743447	10752561	-	Pga5	1.35	0.17
chr19	10863831	10904548	-	Cd6	0.35	0.05
chr19	11036787	11049160	-	Ms4a10	1.09	0.16
chr19	11271307	11374376	+	4930526L06Rik	1.21	0.06
chr19	17400631	17431157	-	Gcnt1	2.67	1.02
chr19	20447918	20465434	-	Anxa1	1.29	0.41
chr19	23111880	23150343	-	C330002G04Rik	1.5	0.57
chr19	24369284	24630362	-	Pip5k1b	0.81	0.31
chr19	28816649	28817041	-	Gm5623	6.74	0.08
chr19	28909539	28988450	+	Slc1a1	1.74	0.09
chr19	29326318	29387570	+	Jak2	1.47	0.62
chr19	29406245	29409160	-	Rln1	0.34	0.13
chr19	29772411	29782938	+	Mlana	2.67	0.52
chr19	33212237	33466785	-	Rnls	0.39	0.09
chr19	34315580	34329826	-	Acta2	0.75	0.04
chr19	36629129	36695625	+	Hectd2	0.53	0.2
chr19	37973526	38118067	-	Myof	6.92	0.35
chr19	38191110	38199811	-	Rbp4	0.82	0.21
chr19	41656860	41661026	+	Gm340	9.03	4.37
chr19	42272461	42276742	-	Sfrp5	1.02	0.24
chr19	43514926	43571702	+	Cnnm1	0.57	0.08
chr19	43856682	43912441	+	Abcc2	0.25	0.02
chr19	44030797	44061046	-	Cpn1	1.42	0.5
chr19	44222127	44266932	-	Pkd2l1	1.29	0.01
chr19	47253310	47333930	+	Neurl1a	3.29	0.95
chr19	53893844	53899618	-	Gm16299	0.29	0.04
chr19	56986850	57082718	-	Afap1l2	0.37	0.17
chr19	58586492	58627575	+	1700011F14Rik	0.74	0.01
chr19	59017915	59045909	+	Eno4	0.31	0.13
chr19	59047848	59150559	-	4930506M07Rik	0.72	0.27
chr19	61192870	61195084	-	Zfp950	0.68	0.22
chrX	5658337	5660537	-	AU022751	2.37	0.48
chrX	7496948	7501536	+	Pcsk1n	3.28	0.91
chrX	7501402	7505733	-	Eras	22.57	8.39
chrX	7536386	7555197	-	Gata1	0.44	0.21
chrX	7581326	7595618	-	Glod5	3.97	1.2
chrX	7626298	7651745	+	Gm14820	5.09	0.98
chrX	8539260	8540101	-	Gm5634	0.27	0.03
chrX	8552884	8553617	-	Gm14511	8.73	0.5
chrX	8563026	8563881	-	Gm14458	4.25	0.01
chrX	8610604	8611459	+	Fthl17	6.71	0.33
chrX	8640216	8640948	+	Gm5635	11.22	0.91
chrX	16709175	16896494	-	Efhc2	14.99	0.09
chrX	22796397	22942208	-	Klhl13	57.26	14.61
chrX	33963596	34031825	-	Gm14569	0.4	0.02
chrX	34414353	34424210	+	Ube2a	14.29	6.67
chrX	34748497	34751036	-	Gm9	0.99	0.08
chrX	34753799	34762253	-	Rhox1	2.79	0.21
chrX	34784971	34789683	+	Rhox2a	1.78	0.01
chrX	34826574	34831313	+	Rhox2b	0.51	0.03
chrX	34826986	34836543	+	Rhox3b	0.25	0.03
chrX	34868188	34872882	+	Rhox2c	0.4	0.01
chrX	34868562	34884368	+	Gm20464	0.36	0.01
chrX	34971919	34976789	+	Rhox4e	0.37	0.04
chrX	35083504	35087784	-	Rhox2h	0.46	0.01
chrX	35419652	35443251	+	Rhox10	1.06	0.07
chrX	35474396	35483143	+	Rhox13	7	0.12
chrX	45162547	45246151	-	Smarca1	1.58	0.61
chrX	45525146	45562055	-	Zdhhc9	0.85	0.4
chrX	45872462	45883409	+	Rab33a	1.15	0.4
chrX	46194643	46230890	-	Gm595	0.44	0.01
chrX	49107136	49154410	-	Usp26	6.57	0.82
chrX	49321872	49325949	-	1700080O16Rik	0.32	0.01
chrX	50423172	50593288	-	Plac1	0.33	0.04
chrX	50945665	50946940	-	Cxx1a	1.63	0.6
chrX	51028003	51041618	+	4930502E18Rik	0.92	0.08
chrX	51046078	51061008	-	1700013H16Rik	7.65	0.07
chrX	53984964	54046523	+	Fhl1	4.52	1.5
chrX	54662331	54741944	+	Gm364	6.27	0.39
chrX	56162537	56173481	+	4930550L24Rik	0.54	0.02
chrX	57309131	57432266	-	Mcf2	8.77	2.53
chrX	57810903	58061168	+	Gm14661	0.37	0.01
chrX	58962789	58964124	+	Ldoc1	1.14	0.51
chrX	59763714	59780186	-	1700019B21Rik	0.9	0.01
chrX	66015014	66057742	+	Fmr1nb	11.57	1.62
chrX	69467356	69468303	+	Magea4	1.21	0.01
chrX	70279327	70282442	-	Pnma5	10.65	0.87
chrX	70310126	70313529	+	Pnma3	0.9	0.14
chrX	70319684	70327817	-	Xlr4a	2.77	0.05
chrX	70331632	70342434	-	Xlr3a	5.99	0.13
chrX	70352974	70363041	-	Xlr5a	9.51	0.04
chrX	70362386	70374601	+	Gm14685	0.77	0.01
chrX	70382571	70394789	-	DXBay18	1.53	0.01
chrX	70394135	70404211	+	Xlr5b	2.33	0.03
chrX	70437546	70448269	+	Xlr3b	8.25	0.08
chrX	70459672	70467795	+	Xlr4b	2.24	0.05
chrX	70479027	70488469	-	Xlr4c	2.32	0.04
chrX	70499879	70510729	-	Xlr3c	21.2	0.2
chrX	70528235	70538315	-	Xlr5c	11.34	0.15
chrX	70901333	70905456	-	Pnck	0.94	0.4
chrX	71422598	71453839	+	Tktl1	0.54	0.05
chrX	71725626	71726738	-	Gm6880	0.99	0.1
chrX	71884458	71890974	-	Gm5640	0.25	0.02
chrX	72082535	72088694	+	Gm5936	0.3	0.01
chrX	72817385	72823570	-	Rab39b	0.44	0.1
chrX	72818791	72820607	+	Gm15063	0.3	0.03
chrX	97170945	97596101	+	Eda	0.43	0.21
chrX	97597560	97638056	-	Awat2	0.35	0.17
chrX	97624352	97625224	+	Otud6a	3.33	0.31
chrX	98571717	98580968	+	Gjb1	0.43	0.07
chrX	99998302	100005281	+	Dmrtc1c1	1.95	0.35
chrX	100042978	100049955	-	Dmrtc1c2	2.76	0.32
chrX	100609806	100619919	+	Tsx	2.5	0.47
chrX	101272773	101396524	-	C77370	3.34	1.35
chrX	103402222	103416497	-	Taf9b	1.14	0.19
chrX	130829764	130840508	+	Tmem35	0.26	0.12
chrX	130994657	131011029	-	Taf7l	0.98	0.23
chrX	131479065	131499293	-	Nxf2	0.26	0.02
chrX	131702163	131712171	-	Gm15023	1.74	0.02
chrX	131836846	131847191	+	Pramel3	0.43	0.01
chrX	131907823	131917765	+	Gm5128	0.27	0.01
chrX	131968374	131978369	+	Gm7903	2.13	0.01
chrX	132029127	132039133	+	AV320801	1.65	0.03
chrX	132114094	132133316	-	Nxf7	0.76	0.13
chrX	132253206	132259800	-	Tmsb15a	0.33	0.01
chrX	132277272	132338013	+	Gprasp1	7.74	3.67
chrX	132606638	132619794	-	Nxf3	3.05	0.09
chrX	133461864	133462912	+	1700014N06Rik	0.29	0.01
chrX	136314088	136316892	-	Ripply1	2.03	0.32
chrX	143904918	143988624	-	Lrch2	1.64	0.5
chrX	147079847	147092126	-	Tro	3.4	0.8
chrX	147632683	147754695	+	Wnk3-ps	5.96	2.18
chrX	147778718	147906385	+	Fam120c	0.9	0.3
chrX	149553329	149567404	+	Foxr2	0.79	0.16
chrX	149574524	149606486	+	Rragb	4.51	1.85
chrX	151358555	151370530	-	Magea6	0.34	0.01
chrX	151420318	151430393	-	Magea8	0.76	0.02
chrX	151487604	151497688	-	Magea5	0.64	0.01
chrX	154256367	154258301	+	Klhl34	0.33	0.14
chrX	155852504	155936879	+	Mtap7d2	2.63	1.11
chrX	156426365	156561283	+	Map3k15	3.41	0.7
chrX	157222240	157432634	-	Cdkl5	1.19	0.53
chrX	157555125	157696145	+	Scml2	7.15	0.2
chrX	158849886	159081581	-	Reps2	0.39	0.09
chrY	61650	133852	-	Zfy1	1.8	0.19
chrY	155156	180667	+	Ube1y1	2.39	0.12
chrY	234231	280254	+	Kdm5d	0.53	0.21
chrY	346986	365290	+	Eif2s3y	7.7	0.71
chrY	433304	582202	-	Uty	2.86	0.2
chrY	597158	623056	-	Ddx3y	10.57	0.71
chrY	1362123	1426357	-	Zfy2	0.8	0.06

## Sheet: Upregulated
Chrom	Start	End	Strand	Probe	WT (RPKM)	G34R (RPKM)
chr1	4481009	4486494	-	Sox17	0.19	0.57
chr1	4899657	5060366	-	Rgs20	0.12	1
chr1	14159035	14300281	-	Eya1	0.33	0.67
chr1	14862729	14908943	-	Trpa1	0.11	0.63
chr1	20880691	20929632	+	Paqr8	0.38	1.76
chr1	33802329	33814639	-	Bag2	1.38	2.93
chr1	52043992	52164032	+	Stat4	0.68	1.58
chr1	56850830	57029346	-	Satb2	0.26	0.56
chr1	58852218	58904347	+	Casp8	0.11	0.57
chr1	66877413	66909851	-	Acadl	2.68	6.26
chr1	75243616	75260783	-	Ptprn	0.43	2.53
chr1	75476107	75482280	+	Tmem198	0.06	0.32
chr1	75503652	75506941	+	Inha	0.14	0.5
chr1	79603451	79668547	-	Ap1s3	0.51	1.19
chr1	82229676	82287991	-	Irs1	0.14	0.31
chr1	90966990	91051643	+	Sh3bp4	6.09	13.06
chr1	91824537	91829865	-	Gbx2	2.76	8.35
chr1	92854710	92866238	-	Rab17	0.21	0.48
chr1	93308060	93310615	-	Hes6	4.47	9.69
chr1	121963954	121970651	-	Tmem37	0.94	2.55
chr1	132628553	132641198	+	AA986860	0.15	0.44
chr1	133904184	133929189	+	Elk4	1.05	2.11
chr1	134088013	134153958	+	Lemd1	0.07	0.43
chr1	138110108	138130841	-	5730559C18Rik	1.9	3.89
chr1	153418316	153569069	+	Fam129a	2.93	14.24
chr1	155251957	155255726	-	E330020D12Rik	0.28	1.51
chr1	157059603	157079870	-	BC034090	0.18	1.28
chr1	171899540	171902526	+	3110045C21Rik	0.11	0.34
chr1	172231277	172232958	-	Gm7694	0.09	0.3
chr1	172574663	172612920	+	Olfml2b	0.11	0.38
chr1	173155185	173156510	+	Apoa2	0.12	14.71
chr1	173353316	173367449	-	Gm17520	0.14	0.44
chr1	174126859	174136935	-	Pea15a	1.75	3.89
chr1	174140025	174150026	-	Casq1	0.34	1.31
chr1	174191772	174249972	+	Igsf8	2.27	4.96
chr1	174201840	174228195	-	Atp1a2	0.08	0.5
chr1	175281010	175396171	+	Aim2	1.47	4.13
chr1	176102907	176178581	+	Spna1	0.54	2.22
chr1	176431956	176752848	+	Fmn2	0.68	1.82
chr1	184338750	184339151	-	Gm10517	0.07	0.25
chr1	184397391	184447655	-	Capn2	4.23	17.79
chr1	191552147	191700574	+	Ptpn14	3.16	6.4
chr2	25036278	25038850	+	Nrarp	0.58	1.82
chr2	25354171	25357239	-	C8g	0.58	1.63
chr2	26171035	26203757	+	Gpsm1	0.58	1.18
chr2	26207696	26216438	-	Card9	0.17	0.4
chr2	29952803	29980105	-	Zer1	1.12	2.56
chr2	29989266	30007533	+	Tbc1d13	10.64	30.22
chr2	32390852	32425276	+	Fam102a	1.93	5.65
chr2	32729275	32731521	-	Gm13523	0.06	0.32
chr2	34729916	34747652	+	D730039F16Rik	0.07	0.25
chr2	34749277	34769546	-	Phf19	0.95	2.6
chr2	35904978	35935238	+	Morn5	0.03	0.28
chr2	65295175	65405684	-	Scn3a	0.12	0.34
chr2	65683824	65869603	+	Csrnp3	0.48	1.5
chr2	73267667	73367791	-	Wipf1	0.42	0.87
chr2	73422907	73427265	+	Gm13705	0.09	0.29
chr2	75615245	75620363	+	Gm13657	0.2	0.89
chr2	76191999	76198507	-	Cyct	4.66	12.92
chr2	76244565	76438704	+	Osbpl6	0.14	0.39
chr2	76847960	77008693	-	Ccdc141	0.22	1.43
chr2	84605544	84615601	-	Serping1	1.19	3.64
chr2	84638985	84650492	+	Ube2l6	0.47	2.38
chr2	94246308	94251839	+	2810002D19Rik	0.48	1.09
chr2	103798143	103822035	+	Lmo2	0.14	0.49
chr2	106483071	106490521	-	BB218582	0.1	0.27
chr2	113167893	113556924	+	Fmn1	0.14	0.46
chr2	122456361	122458666	+	Spata5l1	1.68	4.74
chr2	122462722	122466927	+	AA467197	0.07	0.97
chr2	129512301	129525580	-	Pdyn	0.19	1.1
chr2	143773131	143836999	-	Rrbp1	8.03	22.02
chr2	146047657	146050752	+	Insm1	0.34	1.06
chr2	150612471	150657494	+	Pygb	2.81	8.62
chr2	151795134	151805955	-	Fam110a	1.62	3.61
chr2	152561987	152563146	+	Id1	9.23	48.05
chr2	155576853	155581207	+	Procr	0.25	1.63
chr2	155782194	155824636	+	Cep250	1.83	3.69
chr2	157370002	157371205	-	Gm14286	0.57	1.29
chr2	157942138	157972172	-	Tgm2	3.16	8.2
chr2	160394115	160445707	-	Gm14221	0.01	0.29
chr2	163989355	163996849	-	Kcns1	0.03	0.28
chr2	164387913	164394010	+	Wfdc2	7.56	30.54
chr2	166391842	166539332	-	Prex1	0.76	2.73
chr2	167014202	167018308	+	1110018N20Rik	0.1	0.42
chr2	167602967	167608069	+	Gm14321	1.01	2.93
chr2	167836029	167837006	+	Gm14236	3.84	13.33
chr2	179177136	179634078	+	Cdh4	0.16	1.19
chr3	37303832	37319133	-	Nudt6	0.16	0.38
chr3	52845450	53065601	+	Lhfp	0.24	0.64
chr3	53317861	53461277	-	Frem2	0.65	1.57
chr3	79617070	79646584	-	Tmem144	0.47	1.05
chr3	84247947	84284351	-	Fhdc1	0.16	0.34
chr3	85463983	85550188	-	Fam160a1	0.16	0.43
chr3	86882515	86978669	-	Kirrel	1.34	3.38
chr3	90416816	90418336	+	S100a6	14.82	45.57
chr3	93187129	93198863	-	Gm17426	0.01	1.16
chr3	93246252	93252999	+	Tchh	0.1	0.45
chr3	93324410	93330209	+	S100a11	5.36	15.13
chr3	94416679	94462794	-	Tuft1	1.03	2.31
chr3	95792352	95799924	-	Plekho1	0.43	1.36
chr3	95965927	95975641	+	Mtmr11	0.29	0.67
chr3	96072577	96073064	+	Hist2h3b	46.1	114.56
chr3	96381795	96398104	-	Polr3gl	1.74	5.11
chr3	96400559	96403698	+	Ankrd34a	0.25	1.53
chr3	104583974	104588936	+	Ppm1j	9.97	21.9
chr3	104591929	104597377	+	Rhoc	9.69	22.8
chr3	107741765	107746667	-	Gstm6	0.16	0.79
chr3	107745251	107772201	-	Gstm3	0.53	1.22
chr3	107784620	107789371	-	Gstm2	1	2.85
chr3	122122698	122233098	+	Bcar3	6.62	14.4
chr3	122432076	122562292	+	Pde5a	0.2	0.58
chr3	126299220	126547972	+	Camk2d	0.14	0.42
chr3	130429749	130433316	-	Rpl34	27.21	71.16
chr3	135099190	135100723	-	4930539J05Rik	0.14	0.43
chr3	135247619	135354511	-	Nfkb1	4.7	9.66
chr3	145309935	145312949	-	Cyr61	2.15	9.4
chr3	145421639	145557241	+	Ddah1	4.74	20.37
chr3	145650834	145684684	+	Syde2	2.8	6.84
chr3	148478550	148652280	-	Lphn2	1.26	5.58
chr3	151756497	151829194	-	Gipc2	0.09	1.28
chr3	159502701	159598797	+	Wls	0.23	0.77
chr4	28740281	28894649	+	Epha7	0.14	0.43
chr4	32325779	32673083	+	Bach2	0.15	0.43
chr4	34896323	35104733	-	Mob3b	0.32	0.94
chr4	41604529	41644121	-	Cntfr	0.57	3.44
chr4	43517300	43521619	-	Gm12454	0.13	0.29
chr4	43527583	43536637	-	Tpm2	1.8	3.62
chr4	52509703	52510178	-	Vma21-ps	0.22	0.5
chr4	53043659	53172767	-	Abca1	0.79	2.45
chr4	55423315	55431714	-	Gm12505	0.01	0.3
chr4	57203713	57314709	-	Ptpn3	2.65	6.05
chr4	80924404	81088719	-	Mpdz	0.34	0.79
chr4	84530213	84777825	+	Cntln	0.19	0.49
chr4	86294290	86315964	-	Plin2	2.76	5.57
chr4	94715725	94718913	-	Jun	0.74	1.83
chr4	98603356	98787606	-	Dock7	2.76	6.27
chr4	98860625	98926478	+	Atg4c	0.87	1.94
chr4	104829952	104905369	+	Ppap2b	1.81	5.68
chr4	106114934	106136934	-	Pcsk9	0.38	1.3
chr4	106514366	106520525	-	Gm12746	0.19	0.57
chr4	106806760	106851721	-	2210012G02Rik	0.28	0.62
chr4	118199604	118202833	+	2610528J11Rik	1.09	2.54
chr4	129296518	129301191	-	Ccdc28b	0.61	2.24
chr4	130469040	130492056	+	Laptm5	6.05	22.98
chr4	132059476	132065564	-	Gm12981	0.54	1.14
chr4	132337758	132352302	-	BC013712	0.3	0.69
chr4	132768046	132780470	+	Cd164l2	0.4	1.12
chr4	132796733	132808844	+	Map3k6	0.58	1.89
chr4	132809005	132819028	-	Sytl1	0.6	1.99
chr4	133047015	133054465	-	Trnp1	0.44	0.93
chr4	133156471	133158083	-	Sfn	9.36	50.61
chr4	133621827	133648419	+	Aim1l	1.19	2.46
chr4	134093807	134108081	-	Sepn1	0.67	2.47
chr4	134925491	134954142	-	A330049M08Rik	0.1	0.26
chr4	137024634	137126545	+	Hspg2	14.17	28.71
chr4	139582761	139802699	-	Igsf21	1.94	5.07
chr4	140301780	140330151	-	Padi4	0.33	0.84
chr4	140566333	140571899	+	Mfap2	0.04	0.44
chr4	141598827	141604493	-	Gm13053	0.08	0.52
chr4	142857334	142889467	-	Pdpn	3.19	9.54
chr4	147234887	147242925	-	Miip	2.2	9.14
chr4	147243088	147244467	+	Fv1	0.49	2.49
chr4	147283862	147310876	-	Plod1	2.58	5.71
chr4	147359897	147361314	+	Nppb	0.26	2.75
chr4	147526909	147534591	-	Fbxo44	0.65	1.82
chr4	148087812	148090690	+	Gm13203	0.16	0.35
chr4	151578035	151578576	+	Gm13096	0.15	0.34
chr4	152592285	152592704	+	Gm13174	0.01	0.32
chr4	155336427	155340738	+	Fam132a	1.36	4.32
chr5	5664831	5694578	-	Steap2	1.65	4.21
chr5	20878460	20884192	+	Fgl2	0.08	0.33
chr5	23870628	23890292	+	Nos3	1.54	4.28
chr5	24217556	24236545	-	Wdr86	1.35	3.23
chr5	24256821	24263826	-	Crygn	0.19	0.65
chr5	32438845	32460204	+	Fosl2	0.28	0.64
chr5	33556167	33560887	-	Spon2	0.14	0.41
chr5	35925689	35958001	+	Acox3	0.4	0.84
chr5	44370104	44373001	-	Fgfbp1	1.39	3.42
chr5	48374394	48697521	+	Slit2	0.11	0.32
chr5	66407788	66564356	-	Rbm47	1.89	3.81
chr5	67137074	67448398	+	Limch1	0.13	0.48
chr5	88431550	88437559	+	Smr3a	0.01	0.3
chr5	89315843	89668678	+	Slc4a4	0.16	0.39
chr5	89846549	89886790	-	Gc	0.01	0.8
chr5	91360222	91450386	+	Mthfd2l	0.2	0.67
chr5	97222404	97274987	+	Anxa3	1.23	3.59
chr5	99450759	99451459	-	Gm3470	11.61	25.54
chr5	99646445	99681946	-	Rasgef1b	0.16	0.35
chr5	101108503	101148735	-	Hpse	0.11	0.26
chr5	101274732	101328121	+	Agpat9	0.2	0.48
chr5	105844794	105915208	+	Lrrc8b	0.79	2.25
chr5	105948407	106042037	+	Lrrc8c	0.24	0.54
chr5	116573623	116579119	+	C330018A13Rik	0.13	0.3
chr5	116858500	116872873	-	Hspb8	4.53	11.66
chr5	118477752	118511887	+	Tesc	1.44	3.46
chr5	123960469	123961891	+	B3gnt4	0.14	0.37
chr5	124027804	124134627	-	Clip1	1.38	2.86
chr5	124561118	124562250	-	Gm16001	0.09	0.39
chr5	124562306	124565492	+	Ogfod2	0.55	1.54
chr5	130232921	130234260	+	Gm15903	0.23	0.59
chr5	150480805	150565174	+	B3galtl	0.83	2.59
chr6	5433351	5446309	-	Pdk4	0.63	1.6
chr6	17015149	17055828	+	Tes	1.77	5.53
chr6	41555481	41570508	+	Ephb6	0.25	0.79
chr6	42299827	42310145	+	Zyx	1.35	3.71
chr6	42308486	42323267	-	Epha1	1.37	2.77
chr6	43215643	43239319	+	Arhgef5	0.54	2.26
chr6	52105366	52108316	-	Hoxa1	0.16	0.49
chr6	52106901	52112118	+	Gm15051	0.08	0.25
chr6	54873936	54922606	-	Nod1	0.22	3.22
chr6	55153377	55270216	+	Fam188b	0.15	0.56
chr6	66985090	66987451	-	Gadd45a	6.2	12.96
chr6	67484053	67485816	-	Tacstd2	0.16	0.41
chr6	70906525	70911060	+	Foxi3	0.43	1.07
chr6	78355149	78358091	+	Reg2	0.01	0.37
chr6	83099355	83106391	-	Wdr54	0.13	0.29
chr6	83493200	83522498	-	Stambp	0.43	0.93
chr6	83661258	83688298	+	Vax2	0.18	0.58
chr6	87083848	87285769	-	Antxr1	0.11	0.27
chr6	87863929	87886623	+	8430410A17Rik	22.5	56.55
chr6	90554719	90596406	+	Slc41a3	0.44	0.92
chr6	91162449	91222534	+	Fbln2	0.31	0.67
chr6	91928872	92025998	+	Fgd5	0.92	2.11
chr6	97236861	97567535	-	Frmd4b	0.2	0.87
chr6	99642673	99643812	+	Gpr27	0.16	0.41
chr6	101099601	101327891	-	Pdzrn3	0.09	0.37
chr6	108527033	108610928	-	0610040F04Rik	0.06	0.42
chr6	108610623	108616919	+	Bhlhe40	6.88	15.02
chr6	113433291	113443332	+	Creld1	1.35	3.76
chr6	115803488	115876717	+	Ift122	0.68	1.46
chr6	124999707	125013285	+	Acrbp	0.92	2.05
chr6	125118027	125141613	-	Ncapd2	32.52	65.36
chr6	125256589	125263903	-	Ltbr	0.69	1.64
chr6	125299380	125312502	+	Tnfrsf1a	1.1	2.71
chr6	128174306	128250841	-	Tead4	2.61	7.52
chr6	128942979	128958058	+	BC064078	0.03	0.52
chr6	133985718	134220176	+	Etv6	2.32	4.84
chr6	145695268	145769599	+	Rassf8	0.77	1.73
chr7	3489960	3503346	-	Tarm1	0.19	0.84
chr7	6656603	6683132	-	Peg3	5.18	24.93
chr7	16782496	16807386	-	Dhx34	1.93	3.87
chr7	17366695	17383623	+	Slc1a5	8.91	17.97
chr7	19470039	19475787	+	Pglyrp1	0.49	1.69
chr7	20256928	20266772	-	Apoc2	0.39	1.16
chr7	20281458	20284515	-	Apoe	62.44	190.63
chr7	20341480	20356365	-	Bcam	23.26	49.89
chr7	25155282	25170228	+	Kcnn4	0.14	0.35
chr7	25247519	25260892	+	Plaur	5.48	14.62
chr7	29392653	29416351	-	C330005M16Rik	0.2	0.83
chr7	29919873	29938980	+	Rasgrp4	0.74	1.71
chr7	29966340	29999054	-	Catsperg1	0.11	0.32
chr7	30031580	30033451	-	2200002D01Rik	0.94	2.5
chr7	30971961	30980183	-	Capns1	35.33	78.54
chr7	31572924	31576102	+	Krtdap	0.18	0.43
chr7	35019396	35025226	+	Gm12758	0.05	0.31
chr7	39047839	39056367	-	Pop4	8.09	18.9
chr7	51745307	51751899	-	2310044H10Rik	6.65	14.08
chr7	51964113	51975212	+	Izumo2	0.26	0.55
chr7	52825523	52845080	+	Bcat2	8.16	21.24
chr7	52877181	52884193	+	Izumo1	0.13	0.29
chr7	52903965	52921764	-	Fut2	0.09	0.44
chr7	52933059	52949772	-	Sec1	0.38	0.9
chr7	52985353	53014982	-	Sult2b1	0.21	0.49
chr7	73371798	73533236	-	Lrrk1	0.12	0.35
chr7	75381494	75409119	-	Pgpep1l	0.01	0.33
chr7	86278655	86293946	-	Mfge8	17.05	35.81
chr7	86888049	86930836	+	Wdr93	0.26	0.61
chr7	87731513	87833763	-	Crtc3	0.16	0.37
chr7	89026137	89079359	-	Hdgfrp3	0.72	1.69
chr7	90015843	90020073	+	Mex3b	1.49	4.04
chr7	91029005	91032851	-	Mesdc1	2.23	8.39
chr7	91733669	91755232	-	Fah	4.43	10.5
chr7	95426595	95459398	+	Ctsc	0.6	1.9
chr7	104520116	104540663	+	Alg8	1.07	2.73
chr7	104746859	104793622	-	1700006D18Rik	0.01	0.27
chr7	105199570	105268034	-	Myo7a	0.22	1.73
chr7	105983622	106003705	+	Wnt11	0.11	0.32
chr7	108966827	108971680	+	Phox2a	0.54	1.79
chr7	111392971	111489207	+	Trim34a	0.41	0.89
chr7	114710960	114734608	+	Olfml1	0.14	0.29
chr7	119571019	119735206	+	Parva	0.2	0.52
chr7	121774994	121779871	-	Calca	3.98	13.62
chr7	121862157	121866879	+	Calcb	0.02	0.31
chr7	125628628	125629997	-	Itpripl2	0.09	1.18
chr7	125633241	125634848	-	Itpripl2	0.28	1.5
chr7	127329894	127345625	-	Crym	0.18	0.39
chr7	133728456	133732626	+	Apobr	0.13	0.29
chr7	133909928	133919157	+	Gdpd3	0.07	0.39
chr7	134947414	134968063	-	Stx1b	0.12	0.32
chr7	134967808	134992533	+	Stx4a	1.52	3.42
chr7	142073609	142130113	-	Fam196a	0.11	0.5
chr7	146765276	146768696	-	Nkx6-2	1.11	4.31
chr7	147282669	147288340	-	1810014F10Rik	0.44	1.33
chr7	148264117	148276409	+	Pkp3	1.28	3.35
chr7	149836673	149852721	-	Igf2	0.16	0.83
chr7	150659626	150685239	+	Slc22a18	0.72	1.75
chr8	24249266	24260057	-	Gm15816	0.04	0.4
chr8	24263743	24269420	+	Nkx6-3	0.31	7.71
chr8	24521974	24560104	+	Sfrp1	5.25	11.17
chr8	25548088	25549418	-	1810011O10Rik	0.28	1.11
chr8	26688964	26707959	-	Letm2	0.16	0.37
chr8	32222292	32241954	+	Rnf122	0.29	0.77
chr8	32297803	32372210	+	Fut10	0.62	1.26
chr8	32928500	33119581	-	Nrg1	0.44	1.51
chr8	34627210	34696054	+	Tex15	1.67	3.45
chr8	35870351	35882948	+	Dusp4	1.48	5.55
chr8	41947750	42007662	+	Slc7a2	0.09	0.32
chr8	42011566	42076139	+	Pdgfrl	0.13	0.41
chr8	63702669	63874869	+	Sh3rf1	2.02	4.24
chr8	67071355	67171837	-	Cpe	1.56	9.89
chr8	67536875	67542587	-	Trim61	0.02	0.25
chr8	67538755	67561235	-	Gm10664	5.5	24.47
chr8	72183162	72188069	+	Zfp964	0.22	0.47
chr8	72230231	72234623	-	Zfp869	1.57	9.25
chr8	72332578	72345769	+	Gmip	0.3	0.83
chr8	72655232	72657638	+	Nr2c2ap	4.71	15.15
chr8	73920754	73928671	+	5430437P03Rik	11.2	22.56
chr8	73980599	73987556	-	Abhd8	2.88	7.43
chr8	73999922	74009966	-	Ano8	1.38	3.25
chr8	74021653	74035668	-	Plvap	0.38	1.36
chr8	74058163	74061336	-	Bst2	16.22	49.39
chr8	74078202	74082770	-	Tmem221	0.07	0.28
chr8	74198856	74200573	-	Gm9933	0.14	0.34
chr8	74214655	74225688	-	B3gnt3	0.55	2.86
chr8	74671500	74684754	-	Gm16091	0.2	0.45
chr8	74713567	74724894	+	Hsh2d	0.26	0.57
chr8	86773805	86781225	-	Mri1	4.48	10.08
chr8	87189027	87193305	+	Gm2529	0.36	1.05
chr8	87339304	87356140	-	Dand5	0.51	1.03
chr8	87493486	87498733	+	Prdx2	23.48	47.96
chr8	87500811	87502617	-	Junb	8.84	17.72
chr8	87531101	87538307	-	Best2	0.12	0.36
chr8	87604639	87606238	+	BC056474	5.34	11.96
chr8	87607168	87622638	+	Man2b1	5.52	13.18
chr8	90698459	90698927	+	9430002A10Rik	0.18	0.51
chr8	92771013	92872151	-	Tox3	0.14	0.56
chr8	94322428	94325553	-	Irx3	0.05	0.27
chr8	96661104	96662931	+	Mt4	0.21	0.89
chr8	96702989	96704225	+	Mt1	42.23	128.5
chr8	97295909	97306323	+	Cx3cl1	0.24	0.49
chr8	97579003	97602041	+	Ccdc135	0.07	0.25
chr8	97623732	97666440	-	Kifc3	5.15	11.09
chr8	106864494	106871572	+	Cmtm3	0.47	1.82
chr8	107804310	107813428	-	4931428F04Rik	0.99	2.17
chr8	107813824	107819998	-	Exoc3l	3.24	7.23
chr8	107829501	107835300	+	Elmo3	1.39	3.03
chr8	107836257	107850178	-	Lrrc29	0.19	0.65
chr8	107872158	107893781	+	Slc9a5	0.69	1.96
chr8	108129129	108146094	+	Fam65a	1.75	4.22
chr8	108210174	108222078	+	Rltpr	0.68	2.16
chr8	108222058	108224995	-	Acd	4.63	11
chr8	108225054	108227393	+	Pard6a	2.16	4.43
chr8	108232203	108234068	+	4933405L10Rik	0.08	0.29
chr8	109912125	109927106	-	Nqo1	8.87	27.87
chr8	112250351	112261639	-	Atxn1l	1.19	4.51
chr8	113835697	113862077	-	Mlkl	0.12	0.44
chr8	114059997	114149930	+	Znrf1	1.39	4.05
chr8	114147685	114154274	-	Ldhd	0.22	0.75
chr8	116167113	116179433	+	Syce1l	0.12	0.3
chr8	116657457	116676212	+	Nudt7	0.16	0.47
chr8	119780919	119985403	+	4933407C03Rik	6.53	13.59
chr8	122136647	122140826	+	Adad2	0.98	2
chr8	122284487	122302316	-	4632415K11Rik	1.73	3.75
chr8	122434260	122481460	+	Usp10	15.23	30.91
chr8	124253523	124318176	+	Jph3	0.26	0.67
chr8	124320213	124353469	-	Klhdc4	5.85	13.38
chr8	124405052	124431594	-	Slc7a5	30.09	67.77
chr8	124978106	124984592	-	Snai3	2.89	11.07
chr8	125005598	125075229	-	Fam38a	10.23	21.19
chr8	125778095	125793645	+	Zfp276	0.87	2.06
chr8	125966886	125987170	+	Def8	10.14	22.38
chr8	126177829	126187784	+	Rhou	1.98	6.6
chr8	126362453	126364685	-	2810455O05Rik	0.27	0.55
chr8	127159666	127187269	-	2310022B05Rik	4.79	9.94
chr9	3000282	3038313	-	Gm16869	0.3	0.69
chr9	14346410	14447973	-	Amotl1	2.6	5.65
chr9	20711650	20757317	-	Dnmt1	8.15	44.44
chr9	21741477	21753344	+	BC018242	0.61	1.23
chr9	21961290	21962802	+	Pigyl	5.69	14.95
chr9	24527648	24578746	-	Tbx20	0.09	2.05
chr9	26570629	26614053	-	Glb1l2	0.3	0.7
chr9	36698570	36954899	-	Pknox2	0.31	0.94
chr9	37209482	37221608	+	Robo4	0.73	2.72
chr9	37335663	37345904	+	Esam	0.24	1.84
chr9	37346840	37351790	+	Vsig2	0.65	2.02
chr9	37352078	37360330	-	Nrgn	0.31	0.69
chr9	40494045	40593402	+	9030425E11Rik	0.17	0.75
chr9	40819181	40969780	-	Ubash3b	0.1	0.32
chr9	43029361	43047899	-	Oaf	0.27	0.79
chr9	43942552	43950810	+	Mcam	10.71	23.54
chr9	44055395	44059547	-	Pdzd3	0.12	0.38
chr9	44060796	44076682	-	Nlrx1	0.23	0.82
chr9	44205182	44211046	+	Slc37a4	1.11	2.9
chr9	44494387	44543281	-	Phldb1	1.13	2.84
chr9	44549647	44575928	-	Arcn1	13.2	26.46
chr9	44575991	44600797	+	Ift46	3.65	13.67
chr9	44601858	44607390	-	Tmem25	0.17	0.53
chr9	44850508	44862098	+	Mpzl2	4.66	17.82
chr9	50302630	50313744	+	1600029D21Rik	1.28	3.25
chr9	50329723	50336746	-	Pts	1.8	4.17
chr9	50862745	50885199	-	Layn	0.12	0.25
chr9	56765007	56776178	-	Snx33	0.15	1.08
chr9	56842775	56910612	+	Ptpn9	0.96	2.51
chr9	58338044	58347494	+	6030419C18Rik	0.88	2.04
chr9	69879303	69885895	-	Gcnt3	0.13	0.71
chr9	70017793	70045355	-	Gm17406	0.07	0.26
chr9	71692059	71959626	-	Tcf12	2.45	5.3
chr9	96723763	96793088	-	Acpl2	0.37	1.27
chr9	102408078	102448568	+	Ky	0.11	0.26
chr9	103014404	103087600	+	Rab6b	0.7	2.83
chr9	103092538	103132774	-	Trf	2.62	6.21
chr9	106331785	106333899	+	Rpl29	3.26	29.93
chr9	107198357	107205115	+	Cish	0.35	1
chr9	107552970	107569705	-	Slc38a3	0.41	0.94
chr9	108382193	108392861	+	Lamb2	2.56	5.14
chr9	114698463	114753270	-	Cmtm8	0.3	0.78
chr9	115993415	116084383	-	Tgfbr2	0.06	0.56
chr9	118387330	118395250	+	Eomes	0.44	1.89
chr9	121666325	121668906	-	E530011L22Rik	0.08	0.26
chr9	123079942	123125156	-	Cdcp1	0.43	1.27
chr10	13219346	13238841	+	Fuca2	0.34	0.74
chr10	13366860	13588786	-	Aig1	0.22	0.49
chr10	18259929	18265882	-	Hebp2	0.47	1.19
chr10	18564877	18576879	+	Perp	6.48	16.28
chr10	24269247	24316914	-	Gm15270	0.1	0.35
chr10	24315248	24318489	+	Ctgf	2.22	7.35
chr10	24493620	24556001	-	Enpp3	5.57	12.36
chr10	26492283	26638454	+	Arhgap18	0.21	0.53
chr10	56097106	56110225	+	Gja1	10	25.55
chr10	62518351	62520215	-	Gm16143	0.2	0.42
chr10	68996970	69490184	+	Ank3	0.65	1.51
chr10	75236860	75244159	-	Gstt3	0.7	2.01
chr10	79337221	79345919	+	Prtn3	0.15	0.4
chr10	81053649	81063818	-	Tle6	0.52	1.44
chr10	92710159	92773880	-	Elk3	0.8	2.56
chr10	92951513	92982049	+	Hal	0.32	1.85
chr10	93774694	94053701	+	Tmcc3	0.21	0.56
chr10	94253617	94407212	-	Plxnc1	0.13	0.31
chr10	98569670	98660708	+	Poc1b	1.08	2.19
chr10	98725865	98730122	+	Dusp6	5.88	34.45
chr10	110943342	110945705	+	Phlda1	0.73	3.34
chr10	119798331	119913525	-	Hmga2	0.52	1.72
chr10	127936420	127941298	+	A430046D13Rik	0.19	0.48
chr10	127947304	127962926	-	Esyt1	8.81	18.14
chr10	128067899	128083047	-	Ikzf4	0.13	0.31
chr10	128370869	128395333	+	Itga7	0.1	0.33
chr11	3253576	3254914	-	Gm11948	0.22	0.5
chr11	3795243	3801299	+	Dusp18	0.36	1.2
chr11	3931465	3948027	+	Sec14l4	0.49	1.36
chr11	5727863	5738019	-	Polm	0.97	1.97
chr11	5761950	5772091	+	Aebp1	0.19	0.42
chr11	11830511	11938686	-	Grb10	4.65	27.13
chr11	18780433	18918961	-	Meis1	0.06	0.32
chr11	31082376	31082462	-	Gm17332	0.92	2.07
chr11	33100752	33103588	-	Tlx3	0.18	0.39
chr11	41032339	41034598	+	Gm12139	0.52	5.49
chr11	43342286	43400499	+	Ccnjl	0.73	1.73
chr11	45793812	45831496	+	Sox30	0.06	0.28
chr11	49422765	49466241	+	Flt4	0.37	0.85
chr11	54640368	54674418	-	Lyrm7	0.2	1.03
chr11	59013338	59015887	-	2610507I01Rik	0.12	0.33
chr11	61497593	61523453	+	Fam83g	0.77	1.77
chr11	67668025	67735655	-	Usp43	0.86	1.86
chr11	68022866	68214325	-	Ntn1	3.49	9.56
chr11	68756657	68770982	-	Arhgef15	0.44	1.23
chr11	69495640	69504643	+	2010012P19Rik	0.24	1.29
chr11	70267485	70273486	-	Cxcl16	0.29	0.8
chr11	74196858	74403688	-	Rap1gap2	0.39	3.48
chr11	83037078	83040106	+	AI662270	0.37	1.22
chr11	87430666	87473044	+	Hsf5	0.11	0.26
chr11	88825972	88828245	-	Gm15698	0.6	2.11
chr11	94401112	94410569	-	Rsad1	0.22	0.6
chr11	94905788	94938115	-	Itga3	4.66	10.35
chr11	96895916	96902721	-	Lrrc46	0.16	0.56
chr11	99248654	99249211	+	Gm11940	0.2	1.14
chr11	99978641	99982880	-	Krt13	0.04	0.45
chr11	100140020	100152600	-	Gm14206	0.04	0.25
chr11	100195721	100198310	+	Gast	0.18	0.52
chr11	100277011	100286138	+	Fkbp10	2.4	6.75
chr11	100487533	100553769	-	Zfp385c	0.03	0.36
chr11	100939725	100941841	+	Hsd17b1	0.13	0.49
chr11	101140326	101157631	+	Cntd1	0.46	1.02
chr11	101631056	101646685	-	Etv4	14.11	45.34
chr11	102931618	102962972	-	Plcd3	1.9	3.94
chr11	103559038	103584146	+	C130046K22Rik	0.01	0.29
chr11	112905209	113063152	-	2610035D17Rik	0.09	0.32
chr11	115836023	115869726	+	Itgb4	0.73	1.5
chr11	116081873	116099391	-	Evpl	0.55	1.31
chr11	116192018	116196713	-	Foxj1	0.69	2.48
chr11	116976482	117020582	+	Sec14l1	9.35	24.92
chr11	119216871	119242393	+	Slc26a11	0.28	0.64
chr11	120469791	120470407	+	Npb	0.14	0.29
chr12	14154405	14158844	-	Fam84a	0.18	0.41
chr12	15798533	15823683	-	Trib2	0.39	0.8
chr12	16677421	16807692	-	Greb1	0.12	0.31
chr12	19612784	19613119	+	Gm9257	0.18	0.83
chr12	21834340	21834747	-	Gm17680	1.01	2.17
chr12	23377853	23378188	+	Gm17391	0.11	0.95
chr12	24653375	24653710	-	Gm17330	0.35	0.79
chr12	24936711	24937046	-	Gm9312	0.18	0.83
chr12	28025562	28027574	-	Sox11	1.52	12.12
chr12	31578191	31596477	-	Acp1	3.54	7.56
chr12	31758833	31764802	+	Fam110c	0.19	0.43
chr12	33832558	34060524	+	Atxn7l1	0.15	0.34
chr12	52844709	52930523	-	Hectd1	11.4	26.4
chr12	55279968	55304847	-	Egln3	5.74	12.15
chr12	72212415	72224209	+	Tomm20l	0.01	0.26
chr12	73174415	73186426	-	2810055F11Rik	0.72	1.63
chr12	73542853	73615321	+	Lrrc9	0.11	0.34
chr12	73751343	73765815	-	Dhrs7	2.17	7.51
chr12	76815235	76836716	-	Sgpp1	1.13	2.76
chr12	76919121	77211913	+	Syne2	0.68	1.93
chr12	77893322	77896541	-	Gpx2	12.31	37.84
chr12	79989678	80007951	-	Plek2	0.83	1.97
chr12	81221535	81233831	-	2310015A10Rik	0.42	0.85
chr12	82815937	82882157	-	Map3k9	1.34	2.88
chr12	88221653	88225764	-	6430527G18Rik	10.29	36.81
chr12	102149734	102267269	-	Ccdc88c	5.28	10.87
chr12	103521258	103629065	+	Rin3	0.09	0.65
chr12	103806793	103943079	-	Itpk1	16.47	44
chr12	105625374	105632467	+	Serpina3m	0.15	0.38
chr12	112509322	112514637	+	Amn	0.39	0.91
chr12	113344894	113365784	+	Aspg	1.3	3.01
chr12	113738395	113749371	-	Tmem179	0.28	0.75
chr12	113826995	113853767	+	Inf2	2.03	4.9
chr13	3477489	3493644	+	2810429I04Rik	0.21	0.84
chr13	21813913	21814436	+	Hist1h2bm	101.15	311.35
chr13	25343909	25362371	-	Nrsn1	0.2	0.7
chr13	34027689	34028499	+	1110046J04Rik	0.07	0.32
chr13	34719709	34744550	-	1300014I06Rik	0.29	0.61
chr13	48356796	48359405	+	Id4	0.3	1.29
chr13	48966481	48970829	+	Gm8619	0.03	0.4
chr13	51266394	51270556	+	Nxnl2	0.13	0.29
chr13	53204681	53381493	-	Ror2	2.38	6.43
chr13	55254001	55270120	+	Fgfr4	0.39	0.96
chr13	55574787	55589529	-	Dbn1	2.63	5.27
chr13	56174980	56237722	-	H2afy	6.03	14.42
chr13	56390008	56397912	-	Cxcl14	0.35	0.78
chr13	56539716	56575600	+	Slc25a48	0.07	0.28
chr13	65278419	65307276	-	Nlrp4f	3.07	20.01
chr13	66453405	66456321	-	Vmn2r-ps104	0.06	0.44
chr13	66614469	66617386	+	Vmn2r-ps105	0.25	0.67
chr13	66784973	66787891	-	Vmn2r-ps106	0.16	0.38
chr13	67490263	67500703	-	Zfp429	0.26	0.82
chr13	96281687	96295195	-	F2rl1	10.74	23.19
chr13	98053137	98055889	+	C430039J16Rik	0.08	0.28
chr13	109004598	109077299	+	Elovl7	0.74	1.86
chr13	113388541	113442518	-	Ddx4	2.65	7.5
chr13	114107292	114169919	+	BC067074	1.15	2.67
chr13	115748287	115892172	-	Itga1	0.13	0.71
chr13	119458598	119580922	+	Fgf10	0.29	0.63
chr13	120217408	120247025	+	Paip1	5.49	12.6
chr13	120281511	120284277	+	Gm7120	0.19	1.76
chr14	21478168	21487576	-	Synpo2l	0.15	0.39
chr14	26743484	26746870	-	D14Ertd449e	2.47	5
chr14	26883225	26886841	-	Gm10395	2.44	4.89
chr14	27813548	27815515	+	Hesx1	0.56	1.39
chr14	47003195	47010344	-	Bmp4	4.3	14.98
chr14	47007194	47008957	+	Gm15222	0.08	0.33
chr14	48740544	48880558	+	Peli2	0.43	1.61
chr14	51490039	51498678	+	Gm16836	0.06	0.26
chr14	51575667	51584424	+	Pnp2	8.96	19.57
chr14	54878907	54888829	+	Abhd4	7.16	14.36
chr14	55160622	55173198	-	Haus4	12.18	28.71
chr14	55250829	55260201	-	Cdh24	0.61	1.52
chr14	55491518	55496375	-	Ppp1r3e	0.12	0.28
chr14	55525564	55531969	-	Slc22a17	0.77	1.56
chr14	56097595	56109175	+	Dhrs4	3.1	9.42
chr14	56109930	56127083	+	Lrrc16b	0.12	0.82
chr14	56194511	56195789	+	Fitm1	0.2	0.83
chr14	56200353	56204139	-	Fam158a	0.22	0.54
chr14	56403833	56407694	-	Ripk3	2.14	5.47
chr14	56472873	56493572	+	Nynrin	1.98	10.94
chr14	56516123	56519069	-	Sdr39u1	1.95	4.79
chr14	63817759	63890529	-	Gata4	0.51	1.19
chr14	65977513	66017767	+	Zfp395	1.32	3.15
chr14	70580275	70607444	-	Sorbs3	0.42	2.25
chr14	70703274	70751232	-	Slc39a14	2.61	5.3
chr14	70874364	70920067	-	Bmp1	0.3	0.67
chr14	71165843	71178302	+	Dok2	1.07	7.41
chr14	71289927	71379645	+	Gfra2	0.07	0.78
chr14	73522844	73607650	+	Rcbtb2	0.9	2.06
chr14	73637698	73640165	+	Lpar6	0.78	2.63
chr14	75132152	75150250	+	Esd	10.72	25.43
chr14	76814768	76907569	+	Tsc22d1	12.67	37.04
chr14	79688558	79701442	-	1190002H23Rik	0.07	2.07
chr14	99697910	99712624	+	Klf5	26.09	52.36
chr14	101841577	102008408	-	Tbc1d4	0.52	1.12
chr14	106291166	106296036	-	Spry2	12.56	35.27
chr14	117324519	118378751	+	Gpc6	0.07	0.68
chr14	118511133	118531987	-	Tgds	1.47	6.38
chr14	119384261	119498652	-	Uggt2	0.16	0.52
chr14	120674891	120830919	+	Mbnl2	3.29	8.7
chr14	121434422	121682966	+	Farp1	1.34	2.73
chr14	121647928	121650719	+	B930095G15Rik	0.18	0.49
chr15	8584124	8660764	-	Slc1a3	0.66	1.83
chr15	32170324	32174417	-	Snord123	0.22	0.82
chr15	32174568	32626096	+	Sema5a	0.06	0.31
chr15	32850478	32964485	+	Sdc2	0.66	2.79
chr15	37172158	37172917	+	Gm16137	0.08	0.32
chr15	38314736	38316055	+	Gm17721	0.06	0.28
chr15	56497182	56526094	-	Has2	0.15	0.35
chr15	58678133	58678876	-	Gm5959	0.06	0.27
chr15	59479905	59488105	+	Trib1	1.1	2.58
chr15	60650551	60656635	-	Fam84b	0.44	1.81
chr15	73525034	73537935	-	Gpr20	0.24	0.99
chr15	74578286	74583409	-	Lynx1	0.1	0.25
chr15	75721394	75724911	-	Naprt1	4.88	10.19
chr15	75824199	75829582	+	Mapk15	0.19	0.41
chr15	76001404	76063004	-	Plec	9.12	21.36
chr15	76098519	76123002	+	Spatc1	0.01	0.27
chr15	76127027	76158445	-	Oplah	0.98	2.26
chr15	76287868	76289898	+	Scx	0.11	0.3
chr15	78353776	78360055	-	C1qtnf6	0.01	0.64
chr15	78605568	78633472	-	Card10	0.73	2.97
chr15	79391930	79435529	-	Dmc1	1.07	3.67
chr15	82828151	82863736	-	Nfam1	0.35	0.92
chr15	82919936	82947104	+	Serhl	0.54	1.17
chr15	84062473	84146118	+	Parvb	5.36	24.3
chr15	88985979	89011218	-	Plxnb2	8.81	19.42
chr15	89330054	89390692	+	Shank3	0.83	1.93
chr15	89412964	89422354	-	Rabl2	0.57	1.59
chr15	95965250	96114039	-	2610037D02Rik	0.17	1.4
chr15	97575384	97598403	-	Rapgef3	0.74	2.72
chr15	97596980	97599144	+	Gm16256	0.03	0.26
chr15	97623095	97674933	-	Hdac7	0.41	1.05
chr15	97923020	97962878	+	Pfkm	5.08	12.9
chr15	100111257	100123484	+	Tmprss12	0.16	0.48
chr15	100451773	100467296	-	Smagp	4.96	15.14
chr15	100958953	100975767	+	Acvrl1	0.28	0.79
chr15	101974793	101979942	+	Igfbp6	0.1	0.39
chr16	4639941	4650802	+	Vasn	0.43	0.9
chr16	10959368	11066250	-	Litaf	6.4	14.67
chr16	24391698	24393674	-	1110054M08Rik	0.26	0.85
chr16	38442943	38443349	-	Gm17497	0.01	0.3
chr16	45746346	45953711	-	Phldb2	0.4	0.88
chr16	50526417	50559548	+	G730013B05Rik	0.17	0.65
chr16	55840066	55895392	-	Fam55c	0.25	0.69
chr16	65815878	65863302	+	Vgll3	0.32	0.8
chr16	76287645	76374072	-	Nrip1	0.69	1.44
chr16	78544257	78576902	-	D16Ertd472e	3.07	6.29
chr16	91225795	91228922	+	Olig2	0.04	17.72
chr16	91270014	91272184	+	Olig1	0.15	19.61
chr16	92308961	92312711	+	Gm15980	0.08	0.38
chr17	7159314	7165505	-	Tagap1	1.68	4.28
chr17	7183209	7202542	+	Rnaset2b	3.22	11.26
chr17	8321456	8340697	-	Rnaset2a	4.72	17.32
chr17	11259991	12254519	+	Park2	0.12	0.34
chr17	13709618	13711010	+	Gm8603	0.03	0.39
chr17	13812667	13820523	-	Gm16046	0.62	1.49
chr17	14332238	14340838	-	Dact2	4.12	9.54
chr17	23693736	23701193	-	Zfp213	1.58	3.4
chr17	23878167	23882796	-	Kremen2	0.24	0.53
chr17	23913883	23923048	-	Flywch2	2.05	6.58
chr17	23927671	23931208	+	D930048G16Rik	0.04	0.29
chr17	24175111	24182921	+	Prss27	0.06	0.26
chr17	24855061	24858874	+	Rps2	48.12	100.51
chr17	25371262	25377061	-	Gnptg	2.38	5.61
chr17	25971414	25974102	-	Rhbdl1	0.15	0.41
chr17	26642535	26645464	-	Dusp1	6.44	21.09
chr17	31523179	31613255	+	Pde9a	1.41	3.43
chr17	32491000	32526384	-	Wiz	2.03	5.17
chr17	32506250	32515390	+	Gm17561	0.01	1.18
chr17	34993357	35018987	-	Gm20547	0.08	0.51
chr17	34999549	35035397	-	C2	0.15	0.78
chr17	35302064	35304131	+	Gm17705	0.12	0.39
chr17	36128812	36130683	+	Gm20508	0.15	0.38
chr17	36174073	36179692	-	H2-T22	0.2	0.56
chr17	36278703	36282868	-	Gm10499	0.18	2.52
chr17	36281963	36299518	+	2410017I17Rik	0.03	0.63
chr17	36301388	36305482	-	Gm8909	0.11	1.21
chr17	36301389	36305482	-	RP23-108F2.6	0.11	1.21
chr17	36304927	36308750	+	RP23-108F2.2	0.05	0.6
chr17	37182911	37212012	+	Gabbr1	2.42	4.91
chr17	37330837	37333040	+	Ubd	0.01	1.94
chr17	37407165	37411429	+	H2-M3	0.38	0.77
chr17	40430707	40456156	-	Crisp1	0.12	1.41
chr17	41012431	41017507	-	9130008F23Rik	0.03	0.42
chr17	43705047	43749150	+	Pla2g7	0.76	6.76
chr17	43938800	44176465	+	Rcan2	0.1	0.57
chr17	44215762	44223516	+	Enpp5	0.25	0.67
chr17	45681776	45686348	-	Tmem151b	0.69	2.2
chr17	46565875	46568725	+	Crip3	0.1	0.26
chr17	46637554	46683337	-	Cul9	0.28	0.73
chr17	47642000	47736632	+	Ccnd3	44.87	110.73
chr17	57205479	57217933	-	Dennd1c	0.13	0.75
chr17	57231458	57245365	-	Gm11110	0.28	0.6
chr17	62953533	63230666	-	Efna5	0.2	0.52
chr17	64212649	64213140	-	A930002H24Rik	0.03	0.26
chr17	73267645	73291282	+	Lbh	0.1	0.31
chr17	74825635	74858448	-	Nlrc4	0.67	1.42
chr17	79148358	79150138	-	Heatr5b	0.07	0.28
chr17	83614623	83624410	+	Pkdcc	0.34	1.61
chr17	84251015	84253733	-	C430042M11Rik	0.04	0.46
chr17	84583271	84587287	-	Zfp36l2	3.37	6.84
chr17	86567125	87057259	+	Prkce	0.26	0.61
chr17	87153247	87232750	+	Epas1	4.63	18.48
chr18	9707646	9877993	+	Colec12	0.39	1.59
chr18	11052508	11085633	+	Gata6	0.31	1.1
chr18	11997729	12104136	+	Cables1	0.56	1.55
chr18	12139812	12279989	-	6030446N20Rik	0.15	0.73
chr18	12492533	12741522	+	Lama3	0.33	0.92
chr18	13845522	14131242	-	Zfp521	0.08	0.43
chr18	16433157	16433453	-	Gm7665	2.76	6.05
chr18	25636133	25912484	-	Celf4	0.86	2.59
chr18	31979516	31980067	-	Gm6665	0.86	2.55
chr18	32536871	32595390	+	Bin1	1.9	4.69
chr18	35893332	35900208	-	Tmem173	0.23	1.53
chr18	36664583	36675459	-	Hbegf	2.16	8.94
chr18	37080283	37081861	+	Gm6756	0.11	0.25
chr18	37797032	37798377	-	Slc25a2	0.09	0.25
chr18	38345569	38371707	-	Pcdh1	0.33	0.79
chr18	42213321	42318614	+	Sh3rf2	0.25	0.85
chr18	44584715	44971836	-	Mcc	0.3	0.8
chr18	47395252	47528524	-	Sema6a	0.2	0.5
chr18	50727310	50728353	-	Hdhd1a	0.01	0.86
chr18	53405316	53550477	+	Snx24	1.2	2.55
chr18	60633847	60661637	-	2010002N04Rik	1.42	5.92
chr18	61178516	61195853	-	Cdx1	0.26	1.17
chr18	61457790	61560085	-	Ppargc1b	0.72	1.58
chr18	61889915	61946356	-	Afap1l1	0.51	1.29
chr18	62112729	62184019	+	Sh3tc2	0.15	0.5
chr18	66618258	66625204	+	Pmaip1	3.89	13.77
chr18	67722041	67722505	+	Gm17669	0.06	5.5
chr18	75979832	76308215	+	Zbtb7c	0.55	1.25
chr18	77968420	77972209	-	A330094K24Rik	0.3	0.75
chr18	78947119	79306130	-	Setbp1	0.12	0.32
chr18	84257550	84266906	+	Zadh2	0.49	1.08
chr19	4099998	4113965	+	Pitpnm1	0.24	0.82
chr19	4261668	4269172	-	Ssh3	0.61	1.57
chr19	8815208	8815715	+	1700092M07Rik	0.13	0.37
chr19	9001872	9003846	-	Rom1	0.35	0.75
chr19	12838150	12840122	-	Cntf	0.46	1.04
chr19	16510157	16685308	+	Gna14	0.84	4.23
chr19	23694232	23694810	+	Gm9493	26.68	64.84
chr19	34266719	34314823	+	Stambpl1	0.18	0.93
chr19	38598687	38859588	+	Plce1	0.44	1.52
chr19	42668472	42687303	-	Loxl4	0.12	0.38
chr19	46379227	46386580	+	Nfkb2	2.22	4.59
chr19	46415611	46449742	+	Tmem180	2.95	9.22
chr19	47812051	47993777	-	Wdr96	0.17	0.38
chr19	47929460	47939280	+	Gsto1	3.79	21.33
chr19	47969088	47993789	-	Itprip	0.31	0.65
chr19	53535121	53537213	+	4833407H14Rik	0.74	1.51
chr19	53603599	53616921	+	Dusp5	1.47	4.72
chr19	53751796	53941570	+	Rbm20	0.24	0.57
chr19	55816300	56008144	+	Tcf7l2	0.19	0.56
chr19	56796862	56799352	+	Adrb1	0.16	0.86
chr19	58870241	58935474	-	Hspa12a	0.47	1.01
chr19	61300305	61304321	-	Csf2ra	0.93	2.13
chrX	7484819	7484961	-	Gm10491	0.01	0.49
chrX	7638297	7651886	-	Suv39h1	1.58	3.37
chrX	47908921	47988498	-	6720401G13Rik	2.44	5.34
chrX	50341314	50374836	+	Hprt	1.32	48.4
chrX	59540317	59545253	+	4933402E13Rik	0.75	1.59
chrX	73030993	73120521	-	Pls3	1.38	3.12
chrX	91213998	91220809	+	AU015836	1.58	3.21
chrX	98644427	98648880	+	Itgb1bp2	0.09	0.26
chrX	106199873	106208743	-	Hmgn5	0.22	0.7
chrX	133649936	133656622	-	Esx1	0.49	1.05
chrX	136014906	136089121	+	D330045A20Rik	0.29	0.66
chrX	136097855	136207684	+	Rnf128	1.28	5.78
chrX	136219535	136287944	+	Tbc1d8b	0.21	0.44
chrX	150266768	150268786	+	Spin2	0.34	0.69
chrX	163645025	163647247	-	Tmsb4x	53.74	121.94
chrX	166123129	166443668	+	Mid1	0.12	2.06
